# Supplementary material for: Phosphoproteomic analysis reveals Smad protein family activation following Rift Valley fever virus infection
Source: PLoS One. 2018 Feb 6;13(2):e0191983. doi: 10.1371/journal.pone.0191983 (PMC5800665; doi:10.1371/journal.pone.0191983)
Supplement: S1 Table — RNASeq fold change values for potential Smad-dependent transcripts. The transcripts listed in this table had a Smad matrix similarity of ≥ 0.995. (XLSX) [file pone.0191983.s003.xlsx]

## Sheet: SupTable1
Supplemental Table1. Possible Smad-dependent transcripts
Transcript ID	UniProt ID	Gene Symbol	3hpi			9hpi			18hpi			3hpi			9hpi			18hpi
			MP12/Mock replicate 1	MP12/Mock replicate 2	MP12/Mock replicate 3	MP12/Mock replicate 1	MP12/Mock replicate 2	MP12/Mock replicate 3	MP12/Mock replicate 1	MP12/Mock replicate 2	MP12/Mock replicate 3	ZH548/Mock replicate 1	ZH548/Mock replicate 2	ZH548/Mock replicate 3	ZH548/Mock replicate 1	ZH548/Mock replicate 2	ZH548/Mock replicate 3	ZH548/Mock replicate 1	ZH548/Mock replicate 2	ZH548/Mock replicate 3
ENSG00000135114	Q15646	OASL	2.94789	2.16002	3.88654	72.0813	85.4573	109.18	284.065	359.245	335.616	1.34509	1.51275	1.05237	36.2762	54.6533	43.6025	207.369	182.043	203.537
ENSG00000185745	P09914	IFIT1	5.81778	5.32572	6.77747	92.5441	106.955	96.5014	184.486	176.4	177.984	2.1973	1.95688	1.88633	36.6944	44.6337	41.5688	122.543	100.997	122.914
ENSG00000115267	Q9BYX4	IFIH1	1.53627	1.4326	1.64181	24.7926	35.3388	33.6603	117.059	132.035	135.142	0.930215	1.14107	0.939678	16.4081	23.5008	18.1239	78.9661	63.3885	84.9715
ENSG00000136826	O43474	KLF4	0.860541	1.64891	1.00064	8.24192	10.0127	16.8876	48.5897	56.6505	64.4452	1.38804	1.21133	1.23674	6.35972	9.40085	6.9547	66.8404	35.3345	69.4262
ENSG00000162772	P18847	ATF3	0.908789	2.05989	1.03888	15.6613	21.5617	29.3752	52.3797	67.6305	60.3618	0.97471	1.41021	1.944	13.5305	22.2702	15.5068	44.3236	45.2392	45.1848
ENSG00000101298	O15079	SNPH	1.75728	1.46602	1.03418	3.20923	3.15827	3.91357	11.6043	14.5286	12.1689	2.39699	1.22629	1.24906	2.35258	2.82445	2.45264	27.2925	13.484	28.3723
ENSG00000079215	P43003	SLC1A3	1.07751	1.52255	1.03749	2.52003	1.63353	3.16902	48.0883	43.9937	57.5703	0.790566	0.790566	1.09164	1.79488	2.79343	1.75657	26.5467	23.0454	20.3801
ENSG00000137965	Q8TCB0	IFI44	0.999016	1.36275	1.27325	12.4512	13.6778	11.5291	25.9521	36.5759	44.0717	0.684578	1.04849	0.973201	4.35679	6.67043	4.09685	25.2693	21.5036	25.4552
ENSG00000026103	P25445	FAS	1.11382	1.25938	1.23551	2.9479	3.82097	5.0436	31.5605	35.9693	36.8287	0.904351	1.25967	1.2609	2.91124	3.82739	3.67895	21.8645	15.918	18.7546
ENSG00000137960	Q8TF65	GIPC2	1	1.71298	1.17029	3.17149	3.79546	5.78575	24.3552	29.0168	20.4106	1.33229	1	1.20544	3.66993	3.09334	3.54614	21.3091	20.6878	22.7738
ENSG00000135678	P14384	CPM	0.837262	0.744893	1.0251	2.08855	4.07236	3.95144	27.1872	32.9816	30.8393	0.872703	0.959733	1.14687	2.89814	2.65665	3.56292	21.1399	18.1346	19.5826
ENSG00000144802	Q9BYH8	NFKBIZ	1.0232	1.36945	1.20224	5.74224	8.05982	9.76534	27.5168	33.5355	31.1512	0.85563	1.45728	2.13813	5.55353	7.60262	6.1428	20.7908	19.9074	23.0931
ENSG00000115590	P27930	IL1R2	1.21572	0.785939	1.03142	2.91573	2.59248	6.24934	20.092	38.1799	33.0111	0.785939	0.785939	0.9474	1.38229	2.64423	1.60039	20.0851	15.0858	27.0894
ENSG00000125730	P01024	C3	1.14237	1.26506	0.92224	3.18561	3.4791	3.49353	14.1341	11.5184	12.7936	1.47435	1.20479	1.16335	2.87666	2.33912	1.5433	19.2658	16.792	18.545
ENSG00000174776	Q8IV35	WDR49	0.870447	0.870447	1.08699	2.26198	2.95045	3.23768	23.4556	32.5995	28.9042	1.15969	0.870447	1.2628	2.40317	3.48901	3.96022	18.9907	21.0952	17.2731
ENSG00000106415	Q86VQ1	GLCCI1	0.861911	0.814108	1.11938	2.86471	3.47109	5.14922	30.8372	32.2713	37.285	0.775455	1.12135	0.837643	2.36	3.45345	2.64555	18.482	11.3012	20.8504
ENSG00000244588	Q9H4I0	RAD21L1	1.138	0.616976	1.40672	3.40907	5.08321	5.65595	28.9083	28.9081	28.3879	1.08891	1.00652	1.04115	2.28517	3.22391	5.02121	18.0859	14.8491	15.3824
ENSG00000125347	P10914	IRF1	1.59272	1.14663	1.15037	4.37301	4.63714	6.52324	20.5214	25.8319	21.3549	1.2096	0.847325	1.0275	3.2558	3.44558	3.42402	17.8859	13.4138	16.5441
ENSG00000144893	Q86YW9	MED12L	0.895233	1.56198	1.05804	2.23215	2.34109	2.0892	22.828	27.549	36.9973	1.06729	1.26364	1.12794	2.16946	2.32874	2.19119	17.6654	15.491	18.5988
ENSG00000172183	Q96AZ6	ISG20	0.924987	1.31938	1.12033	4.82084	4.13291	3.99878	10.4392	10.7324	11.3343	1.55606	1.09651	0.933615	2.2365	4.18717	3.22956	17.2994	12.0622	18.5159
ENSG00000091879	O15123	ANGPT2	0.846257	0.973739	0.959773	2.25855	2.40337	3.59874	17.7182	27.3306	23.5389	1.15338	1.05427	1.13349	1.4743	2.57923	2.32426	16.8472	11.7017	20.0522
ENSG00000042832	P01266	TG	1.54684	1.71298	1.36827	5.82856	6.45412	6.60035	16.3598	19.2027	20.2894	1.33229	1.4932	1.30194	8.44448	8.02094	9.05171	16.7187	12.7264	17.7329
ENSG00000144821	Q9Y2K3	MYH15	0.866627	1.02454	1.0856	2.78713	4.70747	6.28	16.8461	21.0494	21.4475	1.03503	1.10616	1.28227	4.54188	6.17977	4.99095	16.1231	15.5391	16.512
ENSG00000129675	Q15052	ARHGEF6	1.36297	1	1.46703	1.71095	2.01087	1.77868	21.5525	27.1062	14.0891	1.33229	1	1.45075	1.23486	2.6252	2.65782	15.8653	12.3178	12.4903
ENSG00000124201	Q9P2E3	ZNFX1	1.47487	1.16657	1.30962	4.04237	4.4135	4.65056	19.4892	25.0767	23.39	1.16404	1.00758	1.00313	2.63961	3.35288	2.74519	15.2477	15.5827	13.9702
ENSG00000196220	O43295	SRGAP3	2.13436	1.55762	1.29062	2.81676	3.80634	4.76029	14.5827	21.884	21.2185	1.36247	1.59718	1.31917	4.58409	4.15806	4.31144	15.1633	12.7809	17.5531
ENSG00000177076	Q5QJU3	ACER2	0.816708	1.16083	0.983618	1.8703	2.19921	2.04299	20.8215	23.3316	22.5485	0.731055	0.629411	0.715897	1.4158	1.41098	1.26397	15.0211	15.7148	13.1095
ENSG00000105559	Q9H4M7	PLEKHA4	1.82655	1.03868	1.03908	3.00554	2.62451	1.63721	8.36679	7.79214	8.60208	1.63876	0.941322	1.11573	2.37011	1.93673	1.63243	14.8775	4.89108	11.1761
ENSG00000164684	Q6ZNC4	ZNF704	1.05518	0.619721	0.909148	1.37599	1.44984	0.631811	16.5677	18.9637	11.0679	0.928568	1.08853	0.806839	1.50234	1.42901	1.08798	14.3566	10.046	14.6989
ENSG00000257743	Q2M2H8	MGAM2	1	1	1	3.2695	4.23501	6.0464	18.1771	21.2882	14.5779	1.33229	1	1.38084	4.03907	4.92555	4.19144	13.4824	15.408	14.0177
ENSG00000010810	P06241	FYN	1.09691	0.652483	1.12087	1.82569	1.61628	1.58564	22.4361	22.6748	23.8302	1.29063	1.12771	1.14687	1.35022	2.29716	1.53359	13.4521	12.3698	16.4177
ENSG00000095587	Q9Y6L7	TLL2	1.29999	1.43962	1.19285	2.03994	2.85916	1.70269	19.1289	20.1299	16.6984	1.37678	1.25491	1.09417	2.05768	2.94653	3.78784	13.3405	8.32045	14.5067
ENSG00000147050	O15550	KDM6A	0.777061	1.03182	0.964965	2.35713	3.21151	3.26552	18.9899	22.888	26.6426	0.803088	0.979809	0.892731	2.25103	2.71967	2.27982	13.2287	9.54556	13.7569
ENSG00000173114	Q9H3W5	LRRN3	1.0197	1.15246	0.959141	3.19571	3.18874	2.87811	17.7892	14.9404	22.5858	1.15571	0.872086	0.958876	3.23862	2.20316	2.13495	12.8961	11.7983	17.3363
ENSG00000096968	O60674	JAK2	0.742815	0.799297	0.991303	3.23648	6.52913	7.04723	21.852	26.313	27.7733	0.824798	1.05346	0.800485	3.34948	4.73782	3.62776	12.8851	11.4751	14.3824
ENSG00000125775	Q9H190	SDCBP2	1.6519	1.23366	0.939726	1.4667	1.97289	0.941193	5.68489	8.83862	2.41653	1.41609	1.47194	1.08096	2.04708	1.88981	1.47969	11.9766	9.18765	11.7633
ENSG00000170044	Q8TCW7	ZPLD1	0.783408	0.783408	1.2509	1.23107	1.26796	0.806084	9.95443	10.014	10.2344	1.04373	1.04116	1.01995	1.75725	1.27127	1.56228	11.674	8.34531	12.9876
ENSG00000139287	Q8IWU9	TPH2	1	1	1	2.06075	2.54655	4.83892	18.1771	13.4891	13.4223	1	1	1.30194	2.37782	1.99029	1	10.7971	11.5368	11.1549
ENSG00000198369	Q7Z698	SPRED2	1.36862	1.10091	1.28328	2.86954	3.7864	4.98042	13.837	16.2195	16.7401	1.09832	0.982148	0.952506	2.88378	3.78887	3.09732	10.7543	9.20138	13.4271
ENSG00000158445	Q14721	KCNB1	0.932101	1.00288	0.683877	1.1198	1.24954	1.23699	11.3781	15.7565	14.8062	0.911125	1.02116	0.683877	1.25873	1.03631	1.44911	10.6253	13.1747	9.93931
ENSG00000157423	Q4G0P3	HYDIN	0.687023	1.17686	0.857936	1.76504	3.71157	2.73059	6.50648	13.6645	13.7977	0.915317	0.913062	1.04083	3.19976	3.37034	3.22152	10.5916	11.7712	9.2204
ENSG00000130234	Q9BYF1	ACE2	0.909305	0.909305	1.19332	1.41449	2.47155	2.43346	10.2554	13.6668	10.3746	1.21146	0.909305	1.09611	2.01588	2.00781	1.72265	10.587	14.0905	14.4275
ENSG00000119715	O95718	ESRRB	1.54824	0.909305	0.909305	3.32221	3.53524	1.68653	14.9887	11.4373	10.1141	1.21146	0.909305	1.09611	3.27052	2.48919	3.66956	10.3801	10.5784	13.7182
ENSG00000136541	Q8TAM6	ERMN	1	1	1	1	1	2.14233	10.9798	9.28517	22.6501	1	1	1.20544	1	1	1.47202	10.0793	7.31664	10.1984
ENSG00000138642	Q8IVU3	HERC6	0.924696	0.865375	0.987051	4.78401	5.40222	5.49067	15.1663	21.3355	19.1192	0.882014	0.925186	0.901366	3.14223	3.68281	3.84355	10.0548	10.331	14.5127
ENSG00000188596	Q96N23	CFAP54	1.05626	0.531683	0.902974	2.35837	2.94411	3.47568	13.1443	16.2557	12.9604	0.763233	0.869197	0.999856	3.14152	3.03739	1.97901	10.0537	6.30221	9.14413
ENSG00000139192	Q9BX59	TAPBPL	1.02993	1.02863	0.869168	2.11082	1.25935	1.72539	5.95088	7.13462	2.55879	1.75375	1.11035	0.930962	1.32833	1.50782	1.38994	9.99863	5.84624	8.91882
ENSG00000105642	Q92952	KCNN1	0.908303	1.00586	0.887931	1.06387	1.66007	0.54856	3.82269	6.14509	4.01578	1.17226	1.03141	0.851878	1.30438	0.926935	0.807493	9.84986	6.18164	7.8448
ENSG00000166833	Q8IVL1	NAV2	1.00625	1.25798	1.07649	2.1114	2.57894	2.58441	9.71187	9.9889	10.7092	1.51355	0.983771	1.00219	1.92715	2.47237	2.26153	9.57546	6.99625	12.402
ENSG00000100906	P25963	NFKBIA	1.29797	1.6431	1.28451	2.85932	3.66664	3.45013	8.52727	10.9822	9.96683	1.30905	1.08098	1.2201	1.84296	2.72303	2.30702	9.43106	7.50031	10.4367
ENSG00000197140	Q8TC27	ADAM32	1.11715	0.858351	1.20382	2.68186	3.51854	4.44667	14.0551	11.1253	12.7974	0.841853	0.768339	1.01128	2.91624	3.18895	3.09992	9.40741	11.2049	7.45477
ENSG00000146021	Q9UH77	KLHL3	1.22288	2.37354	1.29406	2.0544	2.0464	2.20509	10.263	9.54825	7.02343	1.39528	1.97261	1.37605	2.12335	2.0279	2.26831	9.39037	10.5884	8.70527
ENSG00000143382	Q6UY14	ADAMTSL4	1.32584	0.778684	1.10523	2.63421	2.19245	2.56848	4.80099	4.98835	2.27108	1.88025	1.03488	1.1797	2.76284	2.79076	1.54867	9.35698	5.55848	9.32305
ENSG00000187416	Q86UP9	LHFPL3	1	1	1.36827	3.0356	3.60076	3.54528	19.6134	16.3454	18.0401	1	1	1	4.49186	3.23993	2.8614	9.00063	9.91877	11.8715
ENSG00000189045	A6NHY2	ANKDD1B	0.664607	0.664607	0.909359	1.34176	2.32292	2.34434	13.7599	13.2017	11.0373	0.664607	0.664607	1.12153	2.22497	2.60885	2.77956	8.83133	7.64004	8.16102
ENSG00000064999	Q92625	ANKS1A	1.49023	1.16381	1.31678	1.74019	1.4017	1.81679	8.15603	7.83327	8.68528	1.9156	1.36321	1.08081	1.50791	1.69519	1.25611	8.49127	7.16278	8.57662
ENSG00000163071	Q8TC71	SPATA18	1.34981	1.22048	1.1276	0.861373	1.21043	2.30005	7.105	11.1875	15.067	1.0831	1.37865	1.1957	1.13023	1.27536	1.10611	8.4759	5.48686	8.38153
ENSG00000166341	Q96JQ0	DCHS1	1	1	1	1.93938	1	1	4.14587	3.41305	2.79144	1.33229	1	1	1	1.89449	1.47202	8.46016	5.00816	7.55664
ENSG00000162733	Q16832	DDR2	0.824234	0.53285	0.850824	2.58693	2.83011	3.42756	10.749	12.2052	18.9799	0.872924	0.869276	1.00786	3.36271	4.0922	3.93528	8.19789	6.36896	7.16273
ENSG00000183831	Q5TZF3	ANKRD45	1	1	1.17029	0.898507	1.94443	0.898507	9.05074	7.7473	9.94723	1	1	1	1.56961	1.87164	1.54723	8.0993	5.00816	6.83147
ENSG00000163545	Q9H093	NUAK2	1.27502	0.964253	0.852436	3.42117	3.58593	4.12502	6.73998	7.31686	6.6412	1.41634	0.58117	0.367997	2.39959	3.22401	2.95018	8.09043	4.55814	7.1438
ENSG00000130766	P58004	SESN2	0.830509	0.870567	0.810486	2.37548	2.90565	4.10405	4.43325	6.16032	4.08398	1.26416	0.889984	0.724333	3.49181	2.73243	2.19864	7.98287	4.87231	6.10263
ENSG00000100647	Q92537	SUSD6	1.12758	1.15514	0.863568	1.27502	1.57358	1.18872	6.3767	6.98567	5.86064	1.01388	0.895824	0.82905	1.04798	1.68637	1.28296	7.95536	4.90397	4.44615
ENSG00000113369	Q96B67	ARRDC3	0.898243	0.874672	1.03082	2.58398	3.6058	4.39208	9.30421	9.44047	14.0561	0.781308	1.18847	1.42267	2.71497	3.01483	3.41949	7.84821	5.33661	8.01054
ENSG00000181722	Q9HC78	ZBTB20	0.997785	0.859062	0.907455	1.57082	1.95869	2.69717	4.66284	6.35933	5.78586	1.57242	1.2498	1.13826	1.86356	2.13491	2.04365	7.83849	4.84306	7.22239
ENSG00000109670	Q969H0	FBXW7	0.891641	0.977005	0.897667	1.85285	2.41712	3.26478	9.9229	13.5952	9.57547	0.825843	0.936071	0.985864	2.30618	2.52852	2.52063	7.77275	7.06853	5.92541
ENSG00000062038	P22223	CDH3	1.54684	1	1	1.2169	1.50412	0.796805	7.59736	7.36141	1	1.33229	1	1	1.39195	1.93926	1.85423	7.73795	7.96941	7.31524
ENSG00000185513	Q9Y468	L3MBTL1	1.36297	1	1	2.0148	2.2379	0.838506	7.46316	7.18166	0.824591	1.49836	1	1	1.82793	2.38568	2.82413	7.57024	7.37633	6.42998
ENSG00000166225	Q8WU20	FRS2	0.813809	0.951823	0.978484	1.67039	2.57099	2.65539	12.4214	15.6873	14.981	0.74321	0.992189	1.04577	1.7801	2.41742	2.28995	7.47208	6.62422	7.86878
ENSG00000154175	Q7Z7G0	ABI3BP	0.627041	1.24266	1.12471	1.62835	2.03654	2.85863	10.0612	10.6822	11.7435	1.01708	1.13157	1.03213	2.10224	2.06576	2.94714	7.2717	5.89213	6.36189
ENSG00000162643	Q8IWG1	WDR63	1.5402	0.731732	1.19775	1.70109	1.38079	1.55604	12.2214	9.37197	6.59914	0.731732	1.37089	1.06156	1.2893	1.31965	2.09294	7.15989	6.47004	6.34333
ENSG00000118194	P45379	TNNT2	1	1	1	1	1.57299	1	2.56512	6.54725	3.34174	1	1	1	1.74691	1.68976	1.93811	7.12481	5.49313	6.62861
ENSG00000061455	Q9NQX0	PRDM6	1.04687	1.05321	1.07662	2.04044	2.18222	0.7211	9.2018	11.5437	14.2169	0.819152	0.817135	0.931481	1.98642	2.05164	1.93789	7.06677	5.66159	7.3769
ENSG00000111181	P48065	SLC6A12	0.909305	0.909305	1.06415	2.06075	2.78947	6.09987	7.59736	8.51721	11.1074	0.909305	0.909305	1.09611	3.29309	2.68315	3.03247	7.01343	7.31664	6.3462
ENSG00000023171	Q3KR37	GRAMD1B	0.726256	1.23022	0.913245	1.51827	2.31243	2.92478	6.11794	11.9807	19.6572	1.23286	0.869276	1.13204	1.43722	1.57211	1.72951	6.99194	4.72517	9.13011
ENSG00000136158	O43597	SPRY2	0.878522	1.11513	1.04806	1.60476	1.64386	1.83919	5.89578	6.50845	7.53403	0.927133	0.814843	1.33079	1.07503	1.48114	1.29306	6.97358	5.49225	7.39065
ENSG00000169752	Q8WWG1	NRG4	0.940696	0.749127	1.14893	2.23806	2.28641	1.94378	9.84918	11.0739	12.2443	0.893685	0.936307	0.897956	1.23196	1.97168	2.26782	6.96247	4.74926	4.54925
ENSG00000010379	Q9NSD5	SLC6A13	0.909305	1.55762	1.24417	3.83209	3.48737	3.54528	9.57618	10.6921	5.87178	1.36247	1.20848	1.31917	1.9719	3.4717	3.53329	6.93828	5.89193	5.82516
ENSG00000146592	Q02930	CREB5	0.989765	1.10032	1.13649	1.34582	1.45306	1.52726	6.90703	10.2449	11.6302	0.933831	1.16137	1.20307	1.58971	1.71793	1.79881	6.91792	5.91447	7.4633
ENSG00000171931	Q5XX13	FBXW10	0.987739	0.85555	0.928165	4.52345	5.16613	5.20868	5.99467	8.89066	8.73634	1.206	0.877279	0.944685	3.85916	4.76928	5.23059	6.86745	5.3393	6.44202
ENSG00000165841	P33261	CYP2C19	0.754393	0.754393	0.754393	2.72595	3.2411	2.66711	10.5876	10.437	11.9	0.754393	0.754393	0.754393	3.22317	3.29773	3.88729	6.86034	5.61479	7.12695
ENSG00000179532	Q96M86	DNHD1	0.960715	1.38692	0.842074	1.67604	1.70434	2.63779	4.75973	5.67046	6.19993	1.63918	0.941713	0.910692	2.11676	1.91792	1.55797	6.82858	3.94449	7.21122
ENSG00000116106	P54764	EPHA4	1.03997	1.26713	1.02608	1.97875	3.11035	2.37787	10.1925	11.3371	17.0084	0.74488	0.883003	1.06029	1.44322	1.43744	1.05045	6.73468	5.05378	6.88636
ENSG00000139292	O75473	LGR5	1	1	1.24877	1.41937	3.1351	4.49719	12.5003	11.8867	6.0184	1.49836	1	1	2.2099	2.49367	2.33247	6.72012	3.08319	6.8326
ENSG00000119042	Q9UPW6	SATB2	1.10996	1.05986	0.977998	1.37429	1.92405	2.70173	8.83924	10.5953	8.65663	0.967886	1.06556	0.929758	1.37742	1.80305	1.48741	6.68346	4.81968	7.75867
ENSG00000077616	Q9Y3Q0	NAALAD2	1.40738	1.49801	1.11969	0.783012	1.16171	0.857833	3.67745	8.04939	8.37618	1.08557	1.61633	1.12945	1.55639	1.45875	1.24098	6.67336	8.65824	4.4978
ENSG00000181016	Q8N8F7	LSMEM1	1.20263	1.62248	1.21168	1.49132	2.17132	1.80259	8.74065	13.8928	11.5557	1.37257	1.36413	1.29546	2.62327	3.00671	1.87983	6.67026	6.20132	5.61049
ENSG00000183090	P0C091	FREM3	1	1	1	1.67654	1.88769	1	5.14764	7.36141	9.94723	1	1	1	1	1.57709	1	6.65005	7.31664	4.87646
ENSG00000066382	Q15777	MPPED2	1	1	1	1.35058	1.73756	1	10.9798	9.28517	8.78424	1	1	1	1.9719	1.79478	1.722	6.65005	5.3414	7.79778
ENSG00000196189	Q9H3S1	SEMA4A	0.909305	0.909305	1.13552	1.12132	1.14526	0.830254	4.64941	3.41305	2.79144	1.36247	0.909305	0.909305	0.830254	1.30939	1.22215	6.65005	3.65079	5.12339
ENSG00000170959	P59894	DCDC1	0.670568	1.14867	0.951771	1.23107	1.95233	0.806084	7.11687	10.1775	6.74335	0.670568	1.17784	1.09473	1.58952	1.96184	2.16628	6.58933	7.82095	7.23797
ENSG00000112769	Q16363	LAMA4	0.785939	0.785939	0.785939	0.912458	1.72244	0.912458	8.91322	9.0913	3.28984	0.785939	0.785939	0.785939	1.59398	1.63766	1.34316	6.57488	4.87364	6.3301
ENSG00000104804	O00295	TULP2	1.34644	1.67639	1.35377	1.21764	1.93839	3.51442	4.17877	5.97587	3.28984	1.30424	1.29975	1.31872	2.0007	2.74282	3.72959	6.57488	6.46943	4.35876
ENSG00000077063	Q8WZ74	CTTNBP2	0.936389	1.17686	1.097	1.25513	1.01801	1.85726	6.35358	5.38718	10.918	0.915317	1.20674	1.08223	1.27618	1.34811	1.73924	6.53444	3.63343	4.86504
ENSG00000064692	Q9Y6H5	SNCAIP	1.36297	1	1.31234	1.59227	1.59442	1.99396	11.942	18.2474	4.05261	1	1.32901	1	1.51469	1.97686	1.74378	6.46802	11.5368	9.24004
ENSG00000173193	Q460N5	PARP14	0.789641	0.865838	0.878453	3.21109	3.5808	2.98813	10.5757	10.711	10.681	0.863772	0.96406	0.977647	1.74972	1.77232	1.60619	6.37757	5.32167	6.57062
ENSG00000114805	Q4KWH8	PLCH1	1.37984	1.19418	0.963074	1.80332	1.85587	2.20779	9.30248	10.4196	10.9613	0.905592	1.34837	1.16483	1.92492	1.2359	1.31002	6.36491	4.51765	6.3578
ENSG00000162738	Q9ULK5	VANGL2	0.785939	0.785939	0.785939	1.54531	1.50412	2.8249	3.21299	5.13493	0.884019	0.785939	1.28216	0.785939	1.39195	1.43009	1.3721	6.36035	3.83277	4.74662
ENSG00000139971	Q86TY3	C14orf37	0.980667	0.633981	0.930067	2.03076	1.53976	0.886159	4.66301	10.4909	6.9	0.949933	1.11358	0.764224	1.93181	2.00428	1.52597	6.35314	7.80887	4.64104
ENSG00000196152	Q15937	ZNF79	1.19812	0.675514	1.08893	1.64593	1.95435	2.4555	8.19131	8.47466	5.89806	1.32091	0.890129	0.564465	1.57603	1.89536	1.88638	6.33124	4.36967	5.25538
ENSG00000196549	P08473	MME	1	1	1.17029	0.867656	0.867656	0.867656	10.0162	8.13254	8.78424	1.33229	1.4932	1	1.29049	0.867656	2.48271	6.28575	4.67306	9.47982
ENSG00000124103	Q5JX71	FAM209A	0.88076	1.29161	0.88076	1.91423	2.36549	0.928898	4.64941	4.82575	6.44353	1.17343	0.88076	1.27776	2.38611	2.71717	2.16161	6.28575	5.00816	4.87646
ENSG00000159173	P19237	TNNI1	0.909305	0.909305	1.19332	1.54633	0.853296	0.853296	3.82102	3.1382	3.90359	0.909305	1.20848	0.909305	1.68262	0.853296	1.25607	6.01199	4.45639	3.80301
ENSG00000069020	O15021	MAST4	1.0375	1.07143	1.07241	1.74719	2.25617	1.69618	6.77105	6.89877	8.63875	1.12794	0.706662	1.17383	1.69188	1.8178	1.40974	5.93052	6.17659	5.779
ENSG00000143344	Q9NZL6	RGL1	1.15058	1.26848	1.16528	1.1502	1.34035	1.23457	8.25859	5.75649	5.75862	1.45023	1.30115	1.18562	1.14602	1.26704	1.108	5.78575	4.90786	3.69771
ENSG00000110422	Q9H422	HIPK3	0.853063	1.00343	1.13164	1.6161	2.35302	2.9934	7.25008	8.43871	8.78775	0.866486	1.18205	1.00822	1.64769	2.32851	1.9797	5.64394	5.50384	5.78828
ENSG00000105499	Q9UP65	PLA2G4C	0.979329	0.75304	1.17182	3.27274	3.20618	2.16365	9.22848	6.18663	4.46396	1.2325	1.13926	1.30005	2.74134	2.2585	2.74775	5.63394	5.41506	4.29092
ENSG00000164393	Q8IZF7	ADGRF2	0.909305	0.909305	0.909305	3.04608	2.92156	4.58414	11.942	8.13254	2.79144	1.21146	1.20848	0.909305	2.46041	4.03735	3.90502	5.5536	6.66164	5.36937
ENSG00000109323	O00462	MANBA	0.71888	1.04336	0.952747	1.5296	1.79198	2.08213	6.39224	7.90841	6.42646	0.851632	1.02943	1.1051	1.57709	1.99788	1.48643	5.45706	5.64998	6.78338
ENSG00000011243	Q9ULX6	AKAP8L	1.04433	0.783204	0.988429	1.23153	0.956501	0.853587	2.65396	4.09179	2.30748	1.69128	0.825801	1.09412	1.12694	0.958535	1.07775	5.42796	3.62351	4.67659
ENSG00000156875	Q96MC6	MFSD14A	0.974165	1.0106	1.02279	1.6849	2.4488	2.57379	8.84746	11.1069	11.7047	0.870006	1.0516	0.988249	1.53615	2.10083	1.96466	5.42283	4.49274	5.6808
ENSG00000175105	Q8IZM8	ZNF654	0.915307	1.21215	1.01846	0.717924	1.10972	0.782915	7.9027	9.81291	8.10077	0.790334	1.07194	0.999076	1.26642	1.00023	1.04344	5.41623	4.65122	3.77643
ENSG00000115896	Q15111	PLCL1	0.716786	0.716786	0.940669	0.855999	1.34648	0.855999	5.48158	5.82346	19.2358	0.716786	0.952617	0.716786	1.49535	1.62168	0.855999	5.40641	4.37322	7.30767
ENSG00000163531	O94856	NFASC	0.578983	0.991785	0.821779	1.61262	1.61479	2.95429	6.07681	10.2973	7.81808	0.771375	0.578983	0.877151	1.53404	2.1143	2.37007	5.3925	4.66362	6.04243
ENSG00000240038	P19961	AMY2B	1.38351	1.19835	1.14511	2.065	2.46178	5.3609	5.89381	7.32955	3.83473	0.932036	1.14126	1.0149	2.9078	2.42108	2.21304	5.37853	5.33523	4.80467
ENSG00000174469	Q9UHC6	CNTNAP2	1	1	1	1	1	1	7.59736	11.0081	5.25889	1	1	1	1	1	1	5.36964	3.65079	5.61454
ENSG00000099139	Q92824	PCSK5	0.650499	1.11429	0.983649	1.25914	1.40973	1.48853	4.94027	7.7831	10.0118	1.06566	0.971324	0.784136	1.78481	1.8643	1.86726	5.36667	5.2135	4.18793
ENSG00000223773	NULL	CD99P1	0.978174	1.56733	1.2238	0.974151	1.65901	1.88382	6.11905	6.85391	6.54747	0.915902	1.46359	1.34199	1.77621	1.48089	1.2164	5.36617	5.84925	4.32512
ENSG00000115170	Q04771	ACVR1	0.894483	0.886812	1.12278	1.90984	2.48007	2.26172	6.84769	8.08818	11.2117	0.907925	1.04401	1.00137	1.82016	2.31603	1.88645	5.32983	4.69441	6.13167
ENSG00000197321	O95425	SVIL	0.841127	0.91044	0.961826	1.44444	1.50378	1.5168	5.4167	5.20957	5.67414	1.00542	0.889413	0.908184	1.59553	1.4247	1.50791	5.24551	4.08212	5.12643
ENSG00000073282	Q9H3D4	TP63	1	1	1.17029	1.41046	1.32334	0.841293	5.1109	9.9717	10.0617	1	1.4932	1	1.46967	1.97576	0.841293	5.19702	4.23311	5.30741
ENSG00000145283	Q3KNW5	SLC10A6	1.36297	1	1.36827	1.52722	1.73756	2.86977	7.11094	5.22054	6.44353	1	1.4932	1	1	1.99029	1	5.18522	3.30098	4.12817
ENSG00000179520	Q8NDX2	SLC17A8	0.783408	0.783408	0.783408	1.81219	2.78947	1	7.11094	5.02346	6.44353	0.783408	1.16978	0.783408	2.37782	2.34848	2.8614	5.18522	2.94339	4.87646
ENSG00000120616	Q9H2F5	EPC1	0.912225	1.01663	0.954535	1.8801	2.69661	3.52882	8.22446	9.51461	10.0355	0.720785	1.03423	1.07635	2.06684	2.50801	2.48264	5.18494	4.49067	5.8487
ENSG00000151090	P10828	THRB	0.925024	1.16393	1.06645	1.31889	1.31482	1.24684	5.7369	5.39531	9.05951	0.880967	0.978599	1.11612	1.19685	1.44138	1.46333	5.17808	2.92649	4.65281
ENSG00000158683	Q8TDX9	PKD1L1	0.928196	1.16656	1.14129	1.52026	1.76029	2.14568	3.31175	6.74487	4.97387	1.43361	1.35174	1.32088	1.43911	1.6239	1.93744	5.12967	3.65851	4.01954
ENSG00000131379	Q8ND61	C3orf20	0.865402	0.559464	0.845992	1.73118	2.00973	2.06759	8.16118	6.74831	1.98773	0.916524	1.34125	0.881297	1.4207	2.10749	1.5401	5.12328	4.50965	5.89553
ENSG00000136535	Q16650	TBR1	0.792803	1.16262	1.08477	1.72493	1.75766	1.41087	3.74662	7.17652	5.54399	0.792803	1.39254	1.24886	1.43566	2.38706	2.10821	5.1046	4.60941	5.8508
ENSG00000143850	Q9Y2H5	PLEKHA6	1.01057	1.39906	0.868083	1.12491	1.14509	1.12744	2.75883	3.70476	4.79559	1.55589	1.30336	0.81655	1.48179	1.97261	1.38108	5.08955	3.31951	4.56327
ENSG00000048052	Q9UKV0	HDAC9	1.40395	1.4156	1.62161	1.28228	1.22459	2.58229	3.62323	7.6683	4.97913	1.47453	1.85472	1.19535	1.75736	2.13601	1.97301	5.08108	4.59153	3.81917
ENSG00000144290	Q6U841	SLC4A10	1	1	1	1.45102	1.31059	2.72658	3.87234	5.78961	6.0184	1	1	1	1.65975	0.950105	0.950105	5.01537	4.36475	7.05808
ENSG00000183111	A1IGU5	ARHGEF37	1.17443	0.963612	1.01422	1.91185	1.73987	2.09454	5.17518	7.0762	7.95928	0.998869	0.747113	1.23611	1.55467	1.41946	0.966935	5.0045	3.4486	4.12892
ENSG00000183486	P20592	MX2	1	1	1.24877	3.19372	3.13347	3.89976	6.62317	6.00377	6.44353	1	1	1.30194	1.83169	2.41605	2.33126	5.00029	5.00816	5.12339
ENSG00000173714	Q8TEU8	WFIKKN2	1	1	1	1.52722	1	1	1	4.22776	5.25889	1	1	1	2.17998	1.45214	1	5.00029	3.30098	5.61454
ENSG00000164675	Q8NA54	IQUB	0.919862	1.15609	1.02054	1.81499	2.46133	2.16769	5.79672	8.09457	8.29923	0.899162	1.00776	1.13889	2.2184	1.96467	2.02995	4.99082	5.6127	5.11303
ENSG00000167244	P01344	IGF2	0.82257	1.02818	0.688896	2.22206	1.96571	2.90648	3.04456	4.45624	3.79377	1.36093	0.912749	1.03195	2.1868	2.05347	1.68778	4.97494	4.14301	6.04759
ENSG00000244694	Q6ZW05	PTCHD4	0.833808	0.61176	0.92507	1.3381	1.23734	1.46609	3.91356	5.88486	5.93889	1.15222	0.813036	0.887509	1.59197	1.37075	1.18884	4.96723	5.2729	3.42494
ENSG00000182329	Q0VF49	KIAA2012	0.63554	0.63554	0.932355	1.97291	2.19132	3.37387	8.37913	7.13133	12.0166	1.12168	0.844641	1.00114	2.04772	1.57698	3.25003	4.95783	4.37604	6.08527
ENSG00000157741	Q6ZU65	UBN2	0.792348	0.73799	0.768196	0.952092	1.16169	0.972332	7.41231	9.497	9.71052	0.846929	0.783525	0.818864	0.872291	1.09513	1.12414	4.95168	5.19615	5.45332
ENSG00000055609	Q8NEZ4	KMT2C	0.838749	0.980052	0.878447	1.34802	1.81183	2.49779	9.18171	8.98292	9.27763	0.997317	1.13304	1.01222	1.41265	1.64362	1.73519	4.92472	4.01362	5.03544
ENSG00000180287	Q8N7P1	PLD5	0.826181	1.29224	1.12117	1.81932	1.85812	1.43592	3.46143	6.28772	7.65824	1.02146	1.39444	0.893957	1.55921	1.25987	1.34468	4.90635	3.24272	3.44322
ENSG00000115602	Q01638	IL1RL1	1.21181	1.14884	1.31289	0.933337	0.961308	0.611135	7.06434	11.2801	11.0679	1.04373	0.783408	0.783408	0.908959	1.21634	0.611135	4.88186	6.30257	8.6068
ENSG00000158296	Q8WWT9	SLC13A3	1	1	1	3.77665	4.12085	4.23385	4.94046	6.31776	1.93941	1	1	1.30194	3.93019	3.95846	4.63056	4.87271	3.94151	4.40914
ENSG00000256913	NULL	RP1-102E24.6	0.881352	0.646643	1.10827	1.10599	0.909979	1.41327	3.16443	4.76253	3.23282	1.14127	0.646643	1.12554	1.30083	1.04038	1.77285	4.86789	3.28354	5.53267
ENSG00000064393	Q9H2X6	HIPK2	0.993059	1.12267	1.02049	1.59719	1.67541	2.07638	3.18899	3.27232	3.53912	1.25441	0.902099	0.91683	1.6214	1.85883	1.75925	4.83679	4.77649	4.88287
ENSG00000161298	Q96SR6	ZNF382	0.88076	0.88076	0.88076	0.837753	1.15561	2.40416	5.14764	6.00377	2.79144	0.88076	0.88076	0.88076	1.46348	1.09145	0.837753	4.8148	4.33562	4.37909
ENSG00000173567	Q8IZF5	ADGRF3	1.41343	1.31266	1.0485	1.27332	1.50663	0.656559	5.49595	3.52721	2.46089	1.1482	1.25012	0.923727	2.72763	1.10943	1.52786	4.80853	2.83766	5.02751
ENSG00000203581	NULL	OR1F2P	1	1	1.36827	1.92985	1.67274	2.54299	5.95899	7.45941	11.2479	1	1	1	1.74736	1.49735	1.3044	4.80776	4.47612	5.11424
ENSG00000105675	P20648	ATP4A	1.36042	0.737564	1.04686	1.15367	1.19566	0.688127	2.81725	2.9241	2.45562	1.63052	1.10133	1.07002	1.2021	1.08524	0.688127	4.79823	2.62711	3.55019
ENSG00000174946	O14626	GPR171	1	1	1.17029	1.05416	1.07667	0.780529	2.85445	5.1734	6.89889	1	1.32901	1.38084	0.780529	1.13344	1.14896	4.79327	4.71507	4.6015
ENSG00000159216	Q01196	RUNX1	1.08781	1.15877	1.02341	1.54398	1.94433	2.17539	5.47575	5.52834	6.48871	1.09084	1.04226	1.18056	1.67069	2.11162	2.50186	4.7793	4.22892	5.92126
ENSG00000047662	Q9ULE4	FAM184B	1.23935	1.33347	1.33398	1.82727	2.61934	0.72744	2.40499	4.87111	1.84712	1.60485	1.59718	1.43238	1.58581	2.63671	2.92558	4.76086	3.0922	5.15985
ENSG00000184144	Q02246	CNTN2	1.64897	0.783408	1.40031	1.45193	1.85969	3.22603	4.93298	8.96081	12.5147	1.89166	1.72059	1.4433	1.95799	2.41648	1.90765	4.73937	5.75447	7.24079
ENSG00000213949	P56199	ITGA1	0.711389	0.771829	0.965248	1.17593	1.85895	1.23163	5.3041	6.65756	6.97511	0.69229	1.07344	0.934774	1.64841	1.69199	2.07984	4.73787	3.88586	4.23247
ENSG00000112182	Q9BYV9	BACH2	1.17583	1.26185	1.46317	1.7126	1.74509	2.3181	5.63585	4.88165	5.34006	1.25162	1.1139	1.41873	1.80119	1.86032	2.09314	4.73523	3.22298	5.73175
ENSG00000165995	Q08289	CACNB2	0.758507	1.02133	0.950158	2.18949	3.0429	4.35703	6.27457	6.16032	7.85076	1.04437	0.791452	0.890273	2.03504	3.43675	2.33417	4.71926	3.57705	4.9491
ENSG00000187957	Q8NFT8	DNER	0.870447	0.870447	1.08699	1.37327	1.41443	0.899199	3.40945	6.8462	0.822372	0.870447	0.870447	1.31872	2.30983	1.30576	2.0925	4.71807	5.74794	3.18696
ENSG00000155657	Q8WZ42	TTN	0.781539	0.788602	0.830199	1.1103	1.79159	1.93392	6.44643	10.0541	10.8453	0.836173	0.804403	0.877364	1.50671	1.4944	2.19899	4.71439	4.2391	5.00825
ENSG00000185261	Q8IV33	KIAA0825	1.04387	1.32573	1.27159	2.01393	2.10191	2.97951	8.28961	11.1495	8.64865	1.02808	1.36568	1.26649	1.61064	1.93205	2.47056	4.69956	5.63808	4.27452
ENSG00000117461	Q92569	PIK3R3	0.542803	0.886334	0.820787	1.79027	1.78201	1.41762	6.75148	6.4079	8.20687	0.691445	0.83338	1.00129	1.56121	1.55569	1.55403	4.69273	4.70332	5.17886
ENSG00000168675	O15165	LDLRAD4	0.962257	1.00473	0.65148	1.19777	1.64268	1.85301	3.11927	4.34364	5.3229	0.854651	0.69334	0.720377	1.24282	1.77435	2.43632	4.68889	5.22365	4.13961
ENSG00000005483	Q8IZD2	KMT2E	0.795767	0.858405	0.956128	1.16275	1.45695	1.91646	5.95904	7.43887	6.24221	0.964346	1.00534	0.999466	1.39095	1.44805	1.48743	4.66245	3.85176	5.42954
ENSG00000186020	Q6P280	ZNF529	1.36297	1	1	1	1.88769	2.14233	6.36426	6.10019	10.5686	1.33229	1	1.20544	1.9719	1.89449	1	4.66165	3.9434	4.80537
ENSG00000101191	Q9BTC0	DIDO1	0.929432	1.00651	0.900289	1.82857	2.37684	2.34499	3.65534	4.94199	4.25624	1.3208	0.852499	0.900078	1.70984	2.57062	1.76819	4.6491	3.07001	4.59895
ENSG00000134007	O43506	ADAM20	0.870447	1.27648	0.870447	1.10355	1.3355	3.18512	3.69843	10.6496	7.98035	1.30424	0.870447	1.31872	1.29797	1.54584	1.27572	4.64708	4.78619	5.77554
ENSG00000172403	Q9UMS6	SYNPO2	1.70266	1	1	1.28484	1.82062	2.41432	7.88867	6.53329	7.14679	1	1.4932	1.38084	2.62162	1.75246	0.841293	4.64708	3.35745	3.50359
ENSG00000165899	Q3ZCN5	OTOGL	1.2045	1.33387	1.21105	1.88087	2.86469	2.14882	8.02143	7.60144	9.4131	1.03744	1.62915	0.938655	2.19909	4.04704	3.37128	4.64577	5.35625	6.12122
ENSG00000137959	Q53G44	IFI44L	0.776562	1.57393	0.994293	6.74165	6.49986	3.87623	9.59815	8.53531	5.30612	0.765465	0.692178	0.831155	1.35311	1.0572	1.06324	4.64336	3.96266	5.10044
ENSG00000116299	Q6UXG2	KIAA1324	0.94519	0.864824	0.850046	1.29174	1.79336	3.77759	5.00405	9.87549	6.39784	1.17276	0.939495	0.870966	1.87262	2.59154	1.55943	4.63312	5.0366	6.90875
ENSG00000215529	A8MWE9	EFCAB8	1	1.46647	1.41935	1.35332	1.7979	0.886131	3.63452	4.02636	4.05261	1	1	1	1.54799	1.67877	1.71742	4.62865	3.99518	2.55709
ENSG00000214216	Q1A5X6	IQCJ	1.36297	1	1	1.21444	0.899199	1.92639	3.63452	3.61931	8.78424	1	1	1	0.899199	1.61386	0.899199	4.62865	3.65079	4.12817
ENSG00000034971	Q99972	MYOC	1	1	1	1	1	2.14233	5.14764	4.22776	5.25889	1	1	1	1	1	1	4.62865	4.67306	3.62009
ENSG00000135679	Q00987	MDM2	0.967856	1.00128	1.05716	1.50837	2.21952	2.59712	8.3411	9.36079	8.47358	0.982199	1.05929	0.887802	1.57873	1.83155	1.86445	4.58791	4.2869	4.1268
ENSG00000148143	Q96JM2	ZNF462	0.907557	0.91273	0.863101	1.42567	1.45597	1.22694	5.77363	5.42418	6.51572	0.876644	0.939695	1.01796	1.60958	1.58936	1.57234	4.58045	3.63253	5.70504
ENSG00000106034	A4D0V7	CPED1	0.7736	0.963173	0.911818	1.37435	0.943355	0.599722	5.08196	9.15048	8.2046	0.749355	0.746772	0.81646	0.599722	0.945816	0.599722	4.5699	3.12586	3.91916
ENSG00000204138	Q8IZ21	PHACTR4	0.831578	1.05333	0.916642	1.78385	1.97513	2.30725	5.65777	6.67415	6.7642	0.89443	0.970915	1.11397	1.81187	1.99732	1.89738	4.50096	5.07888	4.88507
ENSG00000188993	Q68CR7	LRRC66	0.754393	0.754393	0.754393	1.77775	2.27701	0.816288	6.18619	5.78961	8.20469	1.13035	0.754393	0.754393	1.77949	2.70807	1.74492	4.49713	4.04957	5.70023
ENSG00000139304	Q9UMZ3	PTPRQ	1.12834	1.45791	1.19146	1.19591	1.46814	2.99514	4.18548	5.19511	4.2989	1.09993	1.17552	1.04406	1.41404	1.25723	1.63979	4.47466	5.06146	4.07708
ENSG00000136872	P05062	ALDOB	1	1	1.17029	1.43058	1.73128	0.853296	8.56709	5.80861	7.61712	1	1	1	1.49063	1.77746	2.29316	4.44177	3.30098	3.87532
ENSG00000107282	Q02410	APBA1	1	1	1	1.67654	1.57299	2.14233	6.62317	10.0516	4.05261	1.33229	1	1.30194	1	2.34848	1.47202	4.44177	4.67306	4.37909
ENSG00000147255	Q8N6C5	IGSF1	0.777084	1.21015	1.09529	1.26173	1.94974	2.30177	3.47879	5.78142	3.15163	0.832249	1.07225	1.32098	1.82366	1.78475	1.85427	4.44159	2.83423	4.21479
ENSG00000104490	P61601	NCALD	1.16845	1.01014	1.1471	0.936197	0.785372	0.885053	5.75339	5.75966	13.18	0.987878	1.20524	0.966314	0.79222	0.724285	0.828813	4.41422	4.71155	5.18696
ENSG00000227394	NULL	AC007386.3	1	1	1	0.899199	1.24037	0.899199	4.21169	3.46365	2.52864	1	1	1	0.899199	1.30576	0.899199	4.3615	2.9902	3.04532
ENSG00000107862	Q92538	GBF1	1.12426	1.12693	1.02629	1.56178	1.61192	1.73138	4.46277	5.63965	6.28733	1.24545	0.988191	0.975829	1.55424	1.96984	1.75956	4.35487	3.78043	4.80705
ENSG00000135373	Q9NZC4	EHF	0.829717	0.829717	0.971011	0.688298	1.08268	0.688298	5.72902	4.32201	8.20469	1.46438	1.1027	1.08024	1.2024	1.08551	0.688298	4.32327	3.40992	3.85581
ENSG00000176438	Q6ZMZ3	SYNE3	0.809636	0.809636	0.809636	1.33402	1.49357	0.736137	2.05853	3.55374	3.25245	1.07867	0.809636	1.0541	1.09488	1.3212	1.57359	4.30944	2.92997	4.11181
ENSG00000164199	Q8WXG9	ADGRV1	1.0884	1.03185	0.878676	1.44426	1.38478	0.796968	6.93898	8.15113	6.39346	0.703631	1.47213	0.848183	2.04722	1.93966	1.70362	4.30902	3.6451	4.44187
ENSG00000125046	Q9Y2M2	SSUH2	1.31452	1.45571	0.994526	3.04963	3.05587	2.7514	5.51118	9.58735	9.93995	1.39217	1.12941	1.38735	2.13786	2.69429	3.24606	4.28595	6.54208	4.98791
ENSG00000185585	Q68BL7	OLFML2A	0.943563	0.809516	0.998359	2.17194	2.1569	2.77146	3.31219	2.98518	2.26668	1.49291	0.848276	0.814441	2.39668	2.35753	1.90349	4.2643	4.6654	4.85528
ENSG00000108242	P33260	CYP2C18	1	1	1	2.29165	2.02893	1	4.64941	8.9014	2.79144	1	1	1.30194	3.29309	3.00458	2.32707	4.25404	5.67313	6.10288
ENSG00000166257	Q9NY72	SCN3B	1.54684	1.46647	1	1.23388	0.807925	0.807925	3.63452	6.78111	6.44353	1	1.63137	1	1.41137	1.17322	1.18928	4.25404	3.65079	3.09962
ENSG00000008517	P24001	IL32	1.85388	0.88076	1.89855	1.12062	1.0514	0.668412	4.40123	2.59703	0.717548	2.03782	1.43685	1.79093	1.45713	1.2663	0.668412	4.24813	4.78004	4.37911
ENSG00000204149	Q5VW22	AGAP6	0.923453	0.793886	1.01046	1.61853	1.82994	1.47572	5.83442	6.15585	4.97537	1.10619	0.967943	0.909228	1.40372	1.9787	1.73833	4.23559	4.59182	4.98203
ENSG00000079385	P13688	CEACAM1	1.14237	1.26506	0.92224	1.97133	2.86109	1.7576	4.81723	3.63415	5.06056	0.738516	0.981497	0.890235	1.61778	1.99672	2.34753	4.21716	3.40507	4.79302
ENSG00000118507	O43687	AKAP7	0.672209	0.974213	1.10187	1.2651	1.77084	2.96595	5.13848	5.78922	5.54809	0.647848	0.936808	0.927331	1.2315	1.84928	1.55519	4.20114	3.26082	3.62072
ENSG00000107242	O14986	PIP5K1B	0.84981	0.84981	1.16277	0.855999	1.34648	2.45652	2.32348	3.6473	4.76378	1.1322	0.84981	0.84981	1.27315	1.34999	1.65902	4.19288	3.61905	3.27927
ENSG00000186854	Q86V40	TRABD2A	1.01304	0.878046	1.07539	1.54306	2.40115	2.78809	5.98184	4.53697	5.12672	0.821981	0.948291	1.00441	2.20897	2.27118	2.38831	4.18697	3.92076	3.98363
ENSG00000111331	Q9Y6K5	OAS3	1.12245	1.12637	1.04172	4.00042	3.36146	2.93529	5.79961	5.51123	4.43174	1.29121	1.18818	1.08369	1.45173	1.95357	1.64469	4.16294	3.68888	4.30502
ENSG00000110031	O60711	LPXN	0.907802	0.786523	0.855876	0.987147	1.36922	1.89435	6.6171	7.2817	5.92011	0.903288	1.04513	0.812167	0.959364	1.17274	1.60069	4.15062	4.80772	4.25818
ENSG00000085644	O14771	ZNF213	1.20253	1.45439	1.02597	1.26081	0.817913	1.26364	1.60885	1.14813	1.49958	2.07133	1.10637	0.771715	1.48076	1.42666	1.54792	4.15029	2.73592	3.92925
ENSG00000205809	P26717	KLRC2	0.997325	0.731732	0.85634	1.67686	1.36006	0.864635	3.87234	4.50736	3.78523	1.0964	1.37089	1.0104	1.88489	1.63805	1.27276	4.14871	5.60752	3.38125
ENSG00000196946	Q6ZN79	ZNF705A	0.976954	0.716786	0.716786	1.13623	1.5881	2.41432	4.80802	8.85165	8.20469	0.954969	0.716786	1.03987	2.00045	1.59382	1.2384	4.14871	3.40992	3.38125
ENSG00000005421	P27169	PON1	1.2826	1.47581	1.16535	1.79768	1.74207	1.66313	7.42924	5.63288	5.15395	1.3097	1.30277	0.695371	1.54483	1.77161	1.42257	4.12959	4.95064	5.11303
ENSG00000132554	Q8NE09	RGS22	1.41273	1.42129	1.81462	1.30792	1.46435	2.55875	2.11504	5.43175	4.33643	1.74665	1.35358	1.20371	0.721736	1.29535	1.9396	4.1232	4.40447	2.77213
ENSG00000162148	Q7Z5V6	PPP1R32	1.23935	0.909305	0.909305	1.33737	1.31672	1.39032	1.77201	2.06758	2.79976	0.909305	1.35777	1.18386	1.41475	1.46783	1.62873	4.09009	3.2284	5.05376
ENSG00000145934	Q9NT68	TENM2	1.10351	0.809636	0.809636	1.24307	0.946208	2.8798	3.08627	4.2657	2.37037	0.809636	0.809636	1.11797	1.19829	1.23112	1.32945	4.08851	3.10009	3.71853
ENSG00000115556	Q9BRC7	PLCD4	1.66549	1.63545	1.24324	1.31388	1.68395	3.15244	3.25289	3.3887	2.85279	1.38542	1.30901	1.13448	1.47241	1.52167	1.77764	4.08816	3.74672	3.07869
ENSG00000083799	Q9NQC7	CYLD	0.81721	1.02989	0.991913	1.21649	1.68983	1.95366	6.59874	8.89173	8.31653	0.781531	0.988858	1.12254	1.12679	1.41926	1.37507	4.08553	3.584	3.90576
ENSG00000183495	Q96L91	EP400	1.25992	1.25086	0.925744	1.36305	1.34921	1.35631	2.04346	2.6618	2.25004	1.35429	0.805556	0.945007	1.64804	2.12261	1.89165	4.08186	3.47807	3.70457
ENSG00000105426	Q13332	PTPRS	1.31114	1.02924	0.906752	1.8565	1.3443	1.48214	0.966039	0.990819	0.95548	2.57679	0.837479	0.89019	1.44036	1.97217	1.68796	4.07613	2.65409	3.92275
ENSG00000147573	Q9BYV6	TRIM55	1.03731	0.983417	1.19868	2.07171	1.18583	1.46208	3.56589	5.82378	4.10103	1.18356	0.670602	1.01595	1.7531	1.7184	1.83408	4.0687	3.05439	3.41677
ENSG00000164756	Q8IWU4	SLC30A8	1	1	1	1.52722	1	1	2.56496	2.99279	2.79144	1	1	1	1.48733	1.89449	1	4.06533	1.74904	4.12817
ENSG00000078018	P11137	MAP2	1.15685	0.722757	0.982812	1.32988	1.43221	1.72416	4.31675	3.57508	3.91079	1.19007	0.655011	0.908008	0.976535	1.29855	0.707198	4.03329	2.48987	2.78098
ENSG00000144810	P27658	COL8A1	1.34644	0.870447	1.27697	1.08431	1.395	1.71997	4.92265	4.66175	9.84384	1.15969	1.29975	1.20194	1.58314	1.521	1.18181	4.01302	3.20636	3.11017
ENSG00000214944	Q8N1W1	ARHGEF28	0.956262	1.04498	1.00387	1.6501	2.17509	2.52409	5.08519	5.59664	6.29244	1.00546	1.1285	0.998289	1.79885	2.18729	2.04765	4.0086	3.61886	4.38005
ENSG00000142949	P10586	PTPRF	1.35604	1.12365	0.96559	1.84424	1.34511	1.08765	1.19525	1.08816	0.666195	2.80713	0.948474	0.958101	1.70382	1.84212	1.87463	4.00637	2.88602	4.4463
ENSG00000198198	Q5T011	SZT2	1.16883	1.18984	1.17249	1.11208	1.10303	0.795645	2.05122	2.53867	2.77539	1.47641	1.0397	0.698433	1.03589	1.35004	1.41366	3.98843	2.75524	2.73748
ENSG00000128606	Q8N6Y2	LRRC17	1.40655	0.909305	0.909305	1.43499	2.15206	2.12341	6.7806	6.6038	1.98533	0.909305	0.909305	1.09611	2.69442	2.68195	3.449	3.94983	2.59651	3.29184
ENSG00000204463	P46379	BAG6	1.44166	1.06223	0.998793	2.33005	1.38491	1.49389	1.29174	1.70666	1.43855	2.12036	1.01454	0.954111	1.70143	2.08973	1.97858	3.91087	3.25581	3.94979
ENSG00000163660	Q9UK58	CCNL1	0.838746	0.900493	1.01565	1.34314	1.92392	2.32103	5.92469	6.82804	7.39652	0.894142	1.07151	1.22404	1.48419	1.77097	1.82042	3.90859	3.20119	4.39353
ENSG00000175984	Q68D51	DENND2C	0.949975	0.95573	0.935027	1.2611	1.41993	0.752206	2.95044	5.18976	7.1309	0.835988	0.910198	1.1345	1.48328	1.27105	1.45786	3.90857	3.51958	3.35118
ENSG00000162105	Q9UPX8	SHANK2	1.26266	1.3255	1.22705	2.19218	2.28867	2.55484	2.65194	2.54605	2.83758	1.82925	0.933634	1.04663	1.65213	1.99793	2.16398	3.8954	3.56144	3.48968
ENSG00000141905	P08651	NFIC	1.20304	0.957203	0.822641	1.63644	1.47053	1.10685	1.37461	1.92254	1.79978	1.50444	0.682338	0.624401	1.44752	1.80643	1.51907	3.89202	4.301	4.12813
ENSG00000166268	Q96LU7	MYRFL	0.785939	0.785939	0.785939	1.48742	2.4839	1.7584	6.22627	5.93748	11.7524	1.17762	1.17356	0.9474	2.26103	2.13486	3.301	3.88917	4.3851	3.83429
ENSG00000083307	Q6ISB3	GRHL2	1	1	1	1	1.57299	1	3.11078	5.22054	6.44353	1	1	1	1	1	1	3.87549	3.30098	4.37909
ENSG00000114204	O75830	SERPINI2	1	1	1	1.52722	2.29474	1	5.14764	5.61306	6.44353	1	1	1	1.9719	1.89449	1	3.87549	2.57382	3.87532
ENSG00000198265	P42694	HELZ	0.851282	0.986711	0.962174	1.23502	1.71267	1.62202	4.94903	5.87953	5.58495	0.857696	1.06636	1.00923	1.61987	1.80659	1.67414	3.86802	3.56254	3.7279
ENSG00000143248	O15539	RGS5	0.825768	1.112	1.21986	1.19127	1.78879	2.41482	3.91584	10.3557	9.32438	0.878994	1.42714	1.21828	1.46323	1.74875	2.02937	3.85876	4.35218	4.76635
ENSG00000170579	O14490	DLGAP1	1.10102	0.646643	0.756761	0.889315	1.03577	0.65847	3.07398	4.16183	2.06973	0.646643	0.646643	0.779488	1.56573	1.18181	1.27619	3.84461	2.44752	3.06085
ENSG00000163359	P12111	COL6A3	0.773585	0.92182	0.882139	2.02631	1.83734	1.51538	2.59361	2.22009	4.83908	0.750555	1.14558	0.763529	2.21437	2.23541	2.42673	3.81233	3.7687	3.60708
ENSG00000165449	Q7RTY1	SLC16A9	0.712852	0.960718	1.16245	1.02968	1.028	1.80679	4.31151	4.81392	4.65846	0.804416	0.829267	0.803898	1.11629	1.15583	0.860167	3.80955	3.32998	3.37332
ENSG00000174453	B2RUY7	VWC2L	0.909305	0.909305	0.909305	1.80149	1.46114	1.99001	6.18619	7.95527	6.0184	0.909305	1.35777	0.909305	0.928898	1.84877	1.98564	3.79712	2.03954	3.85581
ENSG00000173821	Q63HN8	RNF213	0.883866	0.899997	0.936581	2.23029	2.42121	2.50119	3.8505	4.34173	4.12468	1.19316	0.828449	1.03303	1.95391	2.17013	2.2122	3.79397	3.76855	3.70361
ENSG00000169621	Q8IW19	APLF	1.04628	0.934397	0.967644	1.38914	1.60661	1.74132	5.49798	5.86774	3.37999	0.853347	1.05064	1.07185	1.52899	1.3356	1.40106	3.78833	4.61717	3.05268
ENSG00000198734	P12259	F5	0.710355	1.04171	1.04211	1.28452	1.32301	0.841083	5.36873	8.02235	5.7509	1.06437	1.15885	0.924838	0.841083	0.841083	1.23809	3.77521	3.78114	3.68171
ENSG00000127481	Q5T4S7	UBR4	0.937647	1.01961	0.9888	1.63757	1.87017	2.36846	3.29919	3.73089	3.50441	1.12631	1.00029	0.999841	1.83317	2.22595	2.1304	3.75253	3.75176	4.2282
ENSG00000196526	Q8N556	AFAP1	1.50773	1.19289	1.16851	1.97374	1.92765	2.05775	3.91912	4.40565	4.19984	1.54777	0.935777	1.0048	1.35154	1.73152	1.36627	3.72682	2.88357	3.44557
ENSG00000128731	O95714	HERC2	0.944503	0.922773	1.01184	2.2854	2.21066	2.18785	2.49306	3.35285	3.01932	1.44922	1.04498	1.02654	1.95818	2.63716	2.26839	3.7118	2.87427	4.0528
ENSG00000148396	O15027	SEC16A	1.14696	1.28318	0.999454	1.97725	1.65948	1.09246	1.92269	2.01562	1.38197	1.94075	0.992582	0.802731	1.53314	2.3572	1.46876	3.70886	2.98735	3.40654
ENSG00000077150	Q00653	NFKB2	1.18688	1.32244	1.05977	1.10772	1.06433	1.13683	2.00518	3.12389	1.87753	1.76509	0.816371	0.948566	0.811189	0.983072	0.628619	3.70592	2.3259	2.83581
ENSG00000162512	O75056	SDC3	0.874394	1.05871	0.894451	1.74883	1.66328	1.44112	1.26032	1.7932	1.8343	1.80139	0.901741	1.01413	1.20903	1.70427	2.10731	3.69255	3.51659	3.58778
ENSG00000183671	P46091	GPR1	1.36297	1	1.17029	1.93938	2.54655	1	4.64941	5.80861	4.05261	1	1	1	2.37782	2.68315	2.50971	3.68431	4.33562	3.62009
ENSG00000054219	O60449	LY75	1	1	1	1.67654	1.57299	1	1	4.42801	4.05261	1	1	1	1	1.79478	1.722	3.68431	3.99518	4.12817
ENSG00000197430	Q96PE5	OPALIN	1	1	1	1.93938	1.57299	1	6.1337	6.58721	4.05261	1	1	1	1.74691	1.57709	1.47202	3.68431	4.67306	3.87532
ENSG00000131080	Q9HAV5	EDA2R	1.07777	1.06545	0.804292	0.921803	1.40105	1.20743	4.85678	6.12366	3.80971	0.778427	0.836481	0.887088	1.15105	1.00116	0.870557	3.68387	2.69081	2.70856
ENSG00000184347	O75094	SLIT3	1.19483	1.16723	1.19749	1.52981	1.59708	1.98232	1.5827	2.63961	2.15144	1.91199	1.01111	0.883491	1.79727	1.84177	2.08969	3.6708	3.51975	3.90487
ENSG00000150672	Q15700	DLG2	1.72907	1.37445	1.11962	0.966931	0.952	1.34653	7.86568	6.56266	7.41573	1.04031	1.37819	1.09742	1.2053	1.10194	1.65787	3.62587	4.34357	5.37036
ENSG00000143369	Q16610	ECM1	0.818506	0.880663	0.82169	1.36814	1.59337	0.597011	3.35585	2.62487	3.42837	0.800086	1.25643	0.723905	0.887951	1.29754	1.70828	3.6205	3.26492	3.01737
ENSG00000110427	Q6ZVL6	KIAA1549L	0.770711	1.08462	1.11712	1.01478	1.17225	1.44508	2.48629	3.33009	3.61766	0.849772	0.91005	1.06213	1.03517	1.59639	1.29025	3.6199	2.82988	3.84949
ENSG00000084110	P42357	HAL	0.961459	1.19707	0.882217	1.49907	1.94148	0.72744	5.00218	5.32285	4.66244	1.24087	1.09177	0.941661	1.43444	1.6453	2.20594	3.60426	4.44015	4.32339
ENSG00000131242	Q86YS3	RAB11FIP4	1.23491	1.35453	1.1504	1.19076	1.13719	1.75691	1.98193	2.83427	3.38208	1.23505	1.09916	1.44943	1.17836	1.4496	1.66908	3.60395	2.69106	3.28025
ENSG00000143322	P42684	ABL2	0.750152	0.842383	0.983927	1.32773	1.43023	1.52933	5.20426	5.58157	5.87739	0.715572	0.781034	0.927406	1.26235	1.69515	1.67308	3.59211	3.34591	4.33385
ENSG00000011422	Q03405	PLAUR	0.920444	1.41937	1.06148	2.54405	3.20243	3.62423	5.78743	6.20327	2.96669	1.29819	0.927086	0.917554	1.55173	3.07284	2.87734	3.57812	3.32558	4.88426
ENSG00000121577	Q9HBU9	POPDC2	1.11092	0.815075	0.953875	1.60847	1.79111	1.67215	2.18672	3.72939	5.98478	1.08592	1.08324	0.982521	1.53913	1.76537	1.34407	3.56199	3.21367	2.63469
ENSG00000105929	Q9HBG4	ATP6V0A4	0.848757	0.735169	0.855826	1.40289	1.13314	1.60275	3.00941	4.13231	7.15928	0.643061	0.98619	0.650195	0.830664	1.11156	1.29966	3.54705	3.9026	3.90185
ENSG00000171094	Q9UM73	ALK	0.800332	1.24623	1.07059	1.17102	1.07268	1.21738	3.47051	3.08999	0.615111	1.17226	1.34931	0.764497	0.992684	1.07655	1.32236	3.52899	2.87445	3.15145
ENSG00000221995	O95411	TIAF1	0.667002	0.978138	1.0086	1.0164	0.836271	0.60625	2.38181	4.18954	3.4463	0.667002	0.886454	1.0105	1.19547	1.57685	1.41079	3.51888	3.28199	3.83959
ENSG00000100226	O00178	GTPBP1	1.37762	1.06282	0.972779	1.51163	1.27434	1.31499	2.99408	2.83118	2.11377	1.82549	1.20331	1.18465	1.23732	1.47207	1.20598	3.5174	3.13643	2.85595
ENSG00000150337	P12314	FCGR1A	1	1	1	1.92992	0.886159	3.14168	5.55624	5.08461	11.1108	1.33229	1.4932	1	1.31801	1.67882	0.886159	3.51063	2.9902	3.51048
ENSG00000120324	Q9UN67	PCDHB10	0.642433	0.642433	0.911838	1.68421	1.75439	0.92938	2.81791	5.43854	7.95724	0.642433	0.853802	0.642433	0.92938	1.84974	1.36807	3.51063	3.92744	5.74873
ENSG00000232528	NULL	LOC100289473	0.873068	1.09727	1.09786	1.32947	1.70284	0.610452	2.36727	9.03407	3.42526	0.959799	0.851319	1.21159	1.45155	1.09562	1.64054	3.4974	4.97828	5.39255
ENSG00000164270	Q13639	HTR4	0.909305	0.909305	1.29062	1.41937	1.4619	2.66711	1	4.22776	4.05261	0.909305	0.909305	1.18386	1.38229	1.57043	1.60039	3.49153	3.65079	2.83211
ENSG00000198216	Q15878	CACNA1E	0.84981	0.84981	0.84981	1.45102	0.950105	2.72658	3.63452	5.02346	4.05261	0.84981	0.84981	0.84981	0.950105	1.23783	0.950105	3.49153	4.33562	3.09962
ENSG00000010818	P31629	HIVEP2	0.922975	1.40216	1.01991	1.39412	1.61208	1.93838	5.77505	5.90595	6.1802	1.14305	1.03469	0.842413	1.28065	1.57684	1.49768	3.47896	2.98411	3.82538
ENSG00000053108	Q6MZW2	FSTL4	1.14497	1.10582	1.05253	1.72404	1.23759	0.785968	2.76215	4.27593	3.41212	1.11508	0.984362	1.0076	1.20815	1.35769	1.04977	3.42623	3.72688	4.42579
ENSG00000244607	Q8IYE1	CCDC13	1	1	1.31234	0.803361	2.0458	0.803361	0.884019	3.91445	3.58258	1.49836	1	1	1.4034	2.02279	1.71729	3.42601	2.27531	3.64938
ENSG00000162692	P19320	VCAM1	0.928196	1.16656	0.931807	1.31826	1.37318	0.72744	1.74128	5.99463	3.58258	0.907308	1.01689	1.03173	1.08194	0.72744	1.25265	3.42601	4.7219	3.8712
ENSG00000198718	Q9Y4F4	FAM179B	0.96802	1.0845	1.00691	1.19243	1.64934	2.1796	5.06363	6.1439	6.40692	1.05525	1.00237	0.941987	1.33371	1.57838	1.72813	3.41584	2.92251	3.1957
ENSG00000153246	Q13018	PLA2R1	1.0261	1.53153	0.828381	1.16952	1.04781	0.603038	2.05853	2.57173	10.7722	0.883784	1.16517	1.08295	0.896916	1.14245	0.887685	3.41411	3.20636	3.91364
ENSG00000151240	Q9Y2E4	DIP2C	1.01916	1.1811	1.09049	1.51688	1.96648	1.89146	1.7813	2.07259	1.21269	1.27406	0.783142	1.00861	1.18091	1.69879	1.92426	3.41226	2.30495	2.85463
ENSG00000109771	Q9P2M1	LRP2BP	0.803805	1.08442	1.24862	0.850452	0.786413	1.77672	4.61385	2.46998	1.56575	1.34431	1.41144	1.0213	1.72903	1.2016	0.872592	3.40788	3.58157	2.26366
ENSG00000148123	Q8TBJ4	PLPPR1	1.54684	1.46647	1	1.88962	1.19686	1.85881	3.05569	3.68901	1.83459	1.33229	1.75648	1.30194	0.867656	0.867656	1.85473	3.40783	2.16947	2.71312
ENSG00000110497	Q9C0C7	AMBRA1	1.04716	1.17471	0.891051	1.87565	2.44563	2.08327	3.061	4.39259	3.22299	1.48013	1.19495	1.04861	1.79038	1.95296	1.56703	3.39586	3.01823	3.3608
ENSG00000074755	O43149	ZZEF1	1.01757	1.00474	1.02116	1.62877	1.6372	1.72834	2.96873	3.65167	3.51776	1.22719	0.910151	0.964961	1.53294	1.73305	1.83225	3.38652	3.26794	3.68489
ENSG00000243710	Q96MR6	CFAP57	1.68018	1.31319	1.44818	1.16411	1.70952	2.37159	2.69473	3.95466	3.98747	1.20342	1.27746	1.38648	2.15427	1.51571	0.831543	3.38593	2.62171	3.7029
ENSG00000130723	Q5JSZ5	PRRC2B	1.2978	1.22579	1.01459	1.77321	1.45986	1.58724	1.61813	1.54763	1.28365	2.34261	1.049	0.887908	1.55131	1.84912	1.64497	3.38493	2.83577	3.16977
ENSG00000005884	P26006	ITGA3	1.17393	1.07802	0.845027	1.75388	1.36492	1.16336	1.17273	1.38992	0.824717	2.09647	0.969522	0.763929	1.22696	1.77245	1.5643	3.37223	2.3601	3.50761
ENSG00000047365	Q8WZ64	ARAP2	0.914731	0.981439	0.878817	1.02982	1.65929	1.22198	4.96746	5.8094	10.2021	0.809633	1.10863	0.897823	1.18594	1.21932	1.18806	3.37055	3.30058	3.0113
ENSG00000188234	Q96P64	AGAP4	0.807178	1.42331	0.929563	2.00611	1.96827	0.583481	3.76741	2.40485	4.3328	0.892885	0.832692	1.111	1.92145	1.89044	2.25222	3.36763	3.03831	3.05422
ENSG00000081985	Q99665	IL12RB2	1.22283	0.940279	0.853702	1.00831	1.89018	1.28845	4.80731	4.27225	8.65839	1.3799	0.895482	0.757961	2.19007	1.41243	1.16562	3.36611	3.03957	3.39496
ENSG00000173401	Q6UWM5	GLIPR1L1	0.865402	1.07747	0.97965	1.43951	1.31862	0.698537	2.27897	5.52534	3.54199	0.987408	1.11048	1.08512	1.92427	1.39029	1.75312	3.35491	3.1185	3.35473
ENSG00000132932	Q9NTI2	ATP8A2	1.21181	0.783408	1.28234	0.867656	0.867656	0.867656	3.29234	4.55052	2.52864	1.04373	1.16978	1.01995	0.867656	1.25996	1.27721	3.33744	3.61905	3.73952
ENSG00000142583	P22732	SLC2A5	1	1	1	1.67654	1.57299	1	3.11078	4.82575	1	1	1	1	2.17998	1.89449	1.722	3.29682	5.00816	3.36183
ENSG00000150051	Q8IYA7	MKX	1	1	1	1.67654	1.37942	1	4.14587	4.42801	4.05261	1	1	1	1.48733	2.26177	1	3.29682	2.57382	3.09962
ENSG00000164591	Q8TDC0	MYOZ3	1	1	1	1.52722	2.78947	2.14233	6.62317	2.32885	1	1	1.4932	1	1	1.79478	2.13763	3.29682	2.18361	2.83211
ENSG00000227835	NULL	CARM1P1	1	1	1	1	1	1	1.96973	5.22054	5.25889	1	1	1	1	1	1.722	3.29682	3.30098	3.36183
ENSG00000121318	Q9NYW0	TAS2R10	1	1.9259	1.36827	0.991124	1.73206	0.648974	1	2.55667	1	1.63822	1	1.45075	0.648974	1.29165	1.51021	3.29682	2.18361	3.09962
ENSG00000144229	Q9C0I4	THSD7B	1	1	1.24877	1.59289	0.950105	2.03544	5.14764	4.42801	6.44353	1	1	1	1.41312	0.950105	1.39858	3.29682	4.67306	2.83211
ENSG00000132801	Q96MP5	ZSWIM3	1.44074	0.884838	0.942786	1.39589	1.52279	1.17748	2.83968	5.69811	5.61197	1.30447	0.927916	0.715721	0.893967	1.06864	0.96884	3.29621	3.41833	3.05964
ENSG00000135473	Q504Q3	PAN2	0.921618	1.3482	0.92813	1.02494	1.16087	1.17413	2.96024	4.36363	4.78706	0.895771	1.07811	1.2446	1.1849	1.23543	0.994744	3.29617	3.29859	4.01015
ENSG00000150938	Q9NZV1	CRIM1	1.02586	0.931063	1.12579	1.50702	1.61272	2.15425	2.40243	2.23602	2.65957	1.13808	0.899378	1.08382	1.81154	2.08989	2.19494	3.29587	2.69896	3.46476
ENSG00000130635	P20908	COL5A1	1.21652	1.1909	0.888172	1.1082	0.716178	1.5661	0.875186	1.35161	0.672174	1.1803	0.899236	0.697514	1.19631	1.59257	1.35877	3.28958	2.23223	3.54752
ENSG00000120555	NULL	SEPT7P9	1.31575	1.13323	1.2339	1.76882	0.736137	1.57705	2.72475	4.20163	5.77318	1.02954	1.53385	1.12108	1.09488	1.53341	1.08361	3.28629	2.84946	2.71312
ENSG00000141068	Q8IVT5	KSR1	0.914561	1.19259	0.989607	1.55662	1.1537	2.30741	3.14636	3.38879	1.86459	1.52931	0.937599	1.21609	0.869748	1.42845	1.08913	3.27899	2.65457	3.17771
ENSG00000134627	Q7Z3Z4	PIWIL4	0.758038	0.815604	0.760987	1.14878	1.52617	1.61148	1.24555	3.05154	1.76515	0.74098	0.556169	0.842588	2.20916	1.56689	1.45786	3.27885	2.95498	2.7691
ENSG00000196208	Q4ZG55	GREB1	0.997201	1.12794	1.0678	1.64148	2.05379	2.74347	1.5758	2.344	2.05289	1.10309	1.22533	1.04959	1.55385	2.01499	1.26651	3.27644	3.20808	3.58316
ENSG00000105372	P39019	RPS19	1.1802	1.03768	0.818487	1.64341	1.40288	1.11873	1.58671	1.46492	1.08113	2.41539	1.08003	0.800567	1.17063	1.36904	1.14747	3.26125	2.55722	2.60297
ENSG00000198812	Q5BKY1	LRRC10	1	1	1.24877	1.67654	1.73756	2.14233	2.90554	2.38799	2.60727	1	1	1	1	1.45214	1.47202	3.26117	0.934023	2.12092
ENSG00000146426	Q8IVF5	TIAM2	0.83546	1.013	1.02938	1.33594	1.55493	1.53499	5.42712	4.31268	4.30052	1.1386	0.977087	1.01777	1.45418	1.90909	1.95361	3.25925	2.71008	3.25039
ENSG00000184863	Q96EV2	RBM33	0.890693	1.04643	1.00338	1.67843	2.29317	2.00743	3.52617	4.45777	4.8667	1.10556	1.08848	1.1062	1.63311	2.04529	2.09783	3.25421	3.33526	3.26448
ENSG00000164512	Q3KP44	ANKRD55	0.809616	0.63278	0.885275	1.21666	0.930489	0.429972	1.82469	4.69501	4.35918	0.793366	0.787693	0.825436	1.0224	0.895655	1.65968	3.24946	2.22646	3.06029
ENSG00000160870	P24462	CYP3A7	0.946295	1.83671	1.0935	0.884448	1.50275	1.87932	3.26183	3.10651	4.52051	0.815044	0.813036	1.03235	1.4276	1.30337	1.39986	3.24727	2.56124	3.42112
ENSG00000156097	Q9BZJ8	GPR61	0.78561	0.869989	1.21957	0.824887	0.920455	1.22061	5.30046	3.58294	2.43211	1.06915	1.21759	0.88401	1.01137	0.962009	1.21705	3.24354	2.62369	3.1594
ENSG00000261556	NULL	SMG1P7	1.142	0.836666	1.25547	1.13919	1.29882	1.36884	3.90781	4.01437	3.82407	1.25056	1.19702	1.22438	1.26766	1.29015	1.3338	3.22007	3.00573	2.50794
ENSG00000215018	Q2UY09	COL28A1	0.737564	0.737564	1.23606	1.01301	1.04337	1.42102	4.63092	4.23784	2.10753	0.982652	0.980232	1.1174	1.15873	1.19048	0.976398	3.21178	4.2832	3.3062
ENSG00000197081	P11717	IGF2R	0.977196	1.11747	1.04824	1.81403	1.66028	2.51786	2.27909	2.20185	2.4059	0.944161	1.13614	1.19115	1.94204	2.04713	2.34212	3.20849	2.59268	3.51628
ENSG00000162946	Q9NRI5	DISC1	0.899828	0.910663	0.935279	1.25532	2.07172	0.875446	4.35149	7.00819	8.39943	1.32239	0.905016	0.973042	1.55445	2.36553	2.13259	3.18305	3.15422	2.97755
ENSG00000186472	Q9Y6V0	PCLO	0.839725	1.14803	0.88115	1.20247	2.09112	1.47156	3.94637	3.17996	3.16422	0.983798	0.849516	1.02511	1.48332	1.67029	1.65226	3.17839	2.33828	3.19224
ENSG00000005810	O75592	MYCBP2	0.665817	0.910635	0.931815	1.35306	1.86978	1.97852	5.26551	5.15045	7.77995	0.879473	1.02914	1.04165	1.62411	1.56696	1.57649	3.17041	2.91046	3.46929
ENSG00000128335	Q9BQE5	APOL2	1.28985	1.36786	1.23593	1.82527	1.6772	1.55262	4.02689	4.52002	3.13371	1.1516	1.0916	0.943005	0.833816	1.01376	0.810622	3.16443	2.5675	2.73604
ENSG00000170236	Q70EL3	USP50	0.88076	0.88076	1.03075	1.41863	1.28134	0.928898	4.21169	4.72905	0.905854	0.88076	0.88076	1.0617	1.83169	1.2102	2.33126	3.16281	3.61905	3.27927
ENSG00000152402	P33402	GUCY1A2	0.745346	0.754928	1.01793	1.27523	1.54722	0.775128	4.44075	5.36712	5.83792	0.8422	1.29343	0.886202	1.84268	2.51125	1.63242	3.15673	3.10676	2.58026
ENSG00000145012	Q93052	LPP	0.900861	0.884965	0.931913	1.33618	1.65617	2.05204	2.49365	2.24754	2.90435	1.03014	1.00631	1.16702	1.84245	1.88128	2.15256	3.15083	3.26258	3.45115
ENSG00000150394	P55286	CDH8	1.13402	1.24387	1.34181	1.68794	2.04715	1.45096	3.19428	3.73962	6.02939	1.19103	1.49812	1.33102	1.66499	2.7327	2.11476	3.15048	3.87236	3.28605
ENSG00000168769	Q6N021	TET2	0.869998	0.864549	0.992963	1.21258	1.48137	1.30664	4.30394	4.77989	5.86275	0.910297	1.14916	1.06755	1.68814	1.5744	1.53102	3.13717	2.62638	3.19423
ENSG00000167740	Q8WUJ1	CYB5D2	1.19024	1.02866	0.978426	1.11249	0.857993	1.20023	2.18116	2.00508	2.23087	1.39042	1.43312	1.12055	1.29685	1.4279	1.58087	3.1327	3.04401	2.71886
ENSG00000071054	O95819	MAP4K4	0.86305	1.13082	1.04359	1.3356	1.42566	1.71771	4.00843	4.56476	4.88615	0.883815	0.981224	1.08664	1.31436	1.51647	1.69374	3.12211	3.00259	3.57777
ENSG00000214694	A8MVX0	ARHGEF33	1.29417	0.614844	1.09901	1.22057	1.00541	1.14104	2.18519	5.00523	4.57966	1.42257	1.00304	0.741156	1.84716	1.51537	1.52402	3.11752	2.60672	3.08035
ENSG00000198792	Q9Y519	TMEM184B	1.29522	1.1697	0.883928	1.24942	1.46734	1.10147	1.09488	1.53493	0.869349	1.91117	0.877136	0.845162	1.23767	1.68205	1.28509	3.114	2.28071	2.67151
ENSG00000226314	NULL	ZNF192P1	1.36297	1	1.36827	1.79463	1.99298	1.41087	5.02202	4.09284	4.73275	1.49836	1.32901	1.38084	1.56595	1.97871	1.53253	3.10684	4.13909	3.94309
ENSG00000111305	Q2KHT4	GSG1	0.561225	0.561225	1.02323	1.01067	0.76931	1.60049	1.65136	3.86532	6.40419	0.919408	0.985782	1.03397	1.09974	1.16174	2.15273	3.09984	3.22433	4.08578
ENSG00000159251	P68032	ACTC1	1.23935	0.909305	0.909305	1.93938	2.422	1	3.63452	3.61931	2.79144	0.909305	0.909305	0.909305	2.17998	2.68315	2.32707	3.09974	2.94339	5.12339
ENSG00000132938	Q5JR59	MTUS2	1.36297	1	1.36827	1.35058	1	1	2.56496	5.02346	1	1	1	1	1.48733	1	1	3.09974	3.99518	2.83211
ENSG00000023892	Q9H4E7	DEF6	1	1	1	1.52722	1.73756	1	1	2.32885	1	1	1	1	1	1.79478	1	3.09974	2.18361	2.27074
ENSG00000122733	Q9UPV7	PHF24	1	1	1.24877	1.2552	2.01124	1.99104	4.64941	5.02346	6.44353	1	1	1.20544	0.92938	2.10204	1.80124	3.09974	2.57382	3.36183
ENSG00000092068	Q9UHI5	SLC7A8	1.36297	1	1.17029	1.81219	1.73756	1	3.11078	3.41305	1	1	1.4932	1	1.9719	1.79478	2.13763	3.09974	2.94339	2.55709
ENSG00000081248	Q13698	CACNA1S	1	1	1	1	1	1	1	1	1	1	1	1	1	1.57709	1	3.09974	2.57382	3.09962
ENSG00000046653	Q13491	GPM6B	1.21075	1.39259	1.13532	1.0156	0.946161	0.466335	3.21742	4.11437	3.44644	1.18645	0.920547	0.92937	1.45318	0.883469	1.57064	3.09114	2.26599	2.20641
ENSG00000134242	Q9Y2R2	PTPN22	0.870447	0.870447	1.01868	1.2552	0.92938	0.92938	0.934023	2.59406	0.934023	0.870447	0.870447	1.13327	1.38229	1.7607	1.60039	3.07931	2.40401	2.38839
ENSG00000065361	P21860	ERBB3	1.0578	1.32722	0.711954	1.51077	1.60519	1.28848	4.29472	4.61424	5.52535	0.764347	0.870466	0.771384	1.65679	1.80707	1.39959	3.07758	1.79973	3.94618
ENSG00000118298	Q9ULX7	CA14	1.03775	0.973144	0.983784	1.37823	1.29284	2.14706	2.32784	4.68507	2.44543	0.929873	0.823161	1.09608	1.59436	1.5153	1.68986	3.07382	2.90075	2.59266
ENSG00000074803	Q13621	SLC12A1	1	1	1	1.45102	1.9277	0.950105	4.07098	4.57106	2.44416	1	1	1	2.79037	1.70523	2.21097	3.05715	4.3851	3.16972
ENSG00000197818	Q9Y2E8	SLC9A8	0.774566	0.957199	1.0315	1.57185	1.34396	1.39633	3.46304	4.26588	3.48575	1.15184	1.09744	0.993284	0.910601	1.08025	1.34847	3.05478	3.15342	3.20751
ENSG00000101333	Q15147	PLCB4	0.867191	0.950384	1.02955	1.52411	1.55773	2.08898	4.98192	4.65244	5.04866	1.10828	0.934934	1.11386	1.76465	1.59625	1.53513	3.05104	2.80385	3.05745
ENSG00000091656	Q86UP3	ZFHX4	0.892131	0.864989	0.947508	1.19059	1.30627	1.53743	3.92015	3.34663	5.08647	0.752026	0.928423	0.999418	1.43992	1.15575	1.41703	3.04079	3.41778	3.00437
ENSG00000198203	O00338	SULT1C2	0.968207	1.0722	0.973475	1.22831	1.27949	2.84562	2.02798	3.40337	10.2564	1.0254	0.934631	1.02185	0.677807	1.2841	1.16718	3.01751	3.26492	2.85482
ENSG00000134851	Q9HC07	TMEM165	0.977184	0.899454	1.07534	0.993419	1.43584	1.47588	3.52166	4.83619	4.92672	0.889558	1.11789	0.999029	1.18528	1.29097	1.46373	3.01734	2.77146	3.16226
ENSG00000048471	Q8TEQ0	SNX29	0.755296	0.80666	0.929905	1.65362	1.97474	2.06111	3.41205	4.58815	4.34404	1.08355	1.02689	0.994548	1.58048	2.00643	2.03438	3.0117	3.57489	3.95362
ENSG00000099822	Q9UL51	HCN2	1.60783	0.744316	1.09712	1.73607	1.23155	1.93917	0.397686	1.32995	0.563588	2.65059	0.825197	0.72333	1.96187	1.78885	1.61658	3.01068	2.59009	2.97443
ENSG00000215305	Q9H269	VPS16	1.12614	1.03921	0.764238	1.70351	1.27626	0.797395	2.19998	1.85982	1.33493	1.98461	0.797873	0.679468	1.38989	1.44437	1.28846	2.99749	2.31951	2.99728
ENSG00000197324	Q7Z4F1	LRP10	1.12024	1.08655	0.891547	1.65788	1.32393	1.32785	1.5367	1.54045	1.08677	1.79855	0.917537	0.830872	1.34374	1.6669	1.54419	2.99397	2.30939	2.9144
ENSG00000125386	P78312	FAM193A	1.04466	1.07532	0.902928	1.52577	1.73214	1.88904	3.51544	3.42376	2.68492	1.15995	0.857169	0.899014	1.70809	2.19605	1.86322	2.99327	2.2843	3.35183
ENSG00000197580	Q9BYV7	BCO2	1.07296	0.693649	0.910305	1.63819	1.41993	2.15866	8.131	6.44555	5.23075	0.693649	1.37682	0.903088	1.11878	1.35004	1.45786	2.99086	3.51958	3.55487
ENSG00000183765	O96017	CHEK2	0.905498	0.838028	1.09452	1.22718	1.38769	1.46833	4.48675	4.47161	4.51875	0.980344	0.783779	1.00519	1.53311	1.06394	0.892756	2.98898	3.53305	2.10235
ENSG00000092421	Q9H2E6	SEMA6A	0.657318	0.94907	0.790516	1.46547	1.3025	0.537778	2.6834	2.96663	1.22121	0.824535	0.923546	0.674055	1.95831	1.39875	1.34966	2.98882	2.19099	2.13338
ENSG00000197943	P16885	PLCG2	1.05456	0.780706	1.23124	1.20541	1.11774	0.681066	3.16463	3.93335	4.03755	1.11222	0.798119	1.02	1.06603	1.14373	1.2187	2.98364	3.2143	2.90276
ENSG00000186409	Q5VVM6	CCDC30	0.697506	0.567643	0.735076	1.46036	2.14333	2.33016	4.02426	4.48932	5.21078	0.929058	1.07327	1.0835	1.79392	1.8528	2.36837	2.98	2.16363	1.85469
ENSG00000167632	Q96Q05	TRAPPC9	1.20768	0.904015	0.830795	1.28028	1.37221	1.19829	2.12992	2.45552	2.16479	1.4991	0.899904	0.825801	1.42463	1.48454	1.27818	2.95613	2.43153	2.47047
ENSG00000054267	Q4LE39	ARID4B	0.862794	0.925617	0.983988	1.26816	1.95918	2.20439	4.86384	6.46716	4.93363	1.03459	1.0308	0.965033	1.4763	1.91921	1.70586	2.94633	2.02908	2.91551
ENSG00000163406	Q16348	SLC15A2	1.11959	1.16901	0.944035	2.12728	2.37819	4.72228	4.0099	6.65149	6.97027	1.14325	1.20483	0.956172	1.56995	2.70974	2.11009	2.94628	3.38632	4.30617
ENSG00000158560	O14576	DYNC1I1	0.88076	0.88076	1.03075	0.875812	0.875812	0.875812	3.22231	2.84098	3.59297	0.88076	0.88076	0.88076	0.875812	2.05683	1.50815	2.92291	3.54206	1.74235
ENSG00000115998	Q9NWW7	C2orf42	0.966739	0.635829	1.09283	1.26747	1.27039	0.907657	3.65372	4.67131	6.47778	0.933706	0.671913	0.717879	1.11128	1.29932	1.34153	2.92259	3.06814	3.5024
ENSG00000135250	P78362	SRPK2	0.836612	1.13129	1.12808	1.06288	1.30168	1.50002	4.64339	4.14141	5.248	0.929431	1.34504	1.16568	1.25443	1.17533	1.20598	2.92054	3.00223	3.35321
ENSG00000010404	P22304	IDS	0.894703	1.04057	1.07712	1.12823	1.40958	1.26415	2.63169	2.22948	3.04231	1.0172	0.962511	0.88889	1.32997	1.61584	1.47168	2.91186	3.12215	2.7634
ENSG00000250588	Q9P0W5	SCHIP1	1.14045	1.31226	1.08269	1.71515	1.17893	0.513751	2.2525	1.58374	4.86038	2.57419	1.29361	1.07622	1.3197	1.4617	1.47005	2.90993	2.33729	3.51756
ENSG00000147408	Q8TDX6	CSGALNACT1	0.8609	0.892533	0.92338	1.46321	1.47833	1.56062	3.48964	3.19852	3.05233	1.03736	0.839661	1.07186	1.55871	1.55471	1.37976	2.90789	2.67977	2.88342
ENSG00000171606	Q96GC6	ZNF274	1.02702	0.888292	1.04797	1.38618	1.45368	1.51184	2.97073	4.51176	2.90829	0.923315	0.833654	0.838269	1.27294	1.42888	1.36193	2.90618	2.57037	2.69386
ENSG00000124772	Q9HCH3	CPNE5	0.84981	0.84981	0.84981	1.35058	1.57299	1	1.96973	1.54036	1	0.84981	0.84981	0.84981	1	1.45214	1	2.89969	2.57382	3.09962
ENSG00000256771	O75346	ZNF253	1	1	1	1	1.37942	1	5.64208	5.02346	5.25889	1	1	1	1.74691	1.45214	1	2.89969	1	1.96524
ENSG00000197558	A2VEC9	SSPO	0.870447	0.870447	0.870447	1	1	1	3.11078	1	1	1.15969	0.870447	0.870447	1	1	1.47202	2.89969	2.57382	2.27074
ENSG00000103710	Q9NYN1	RASL12	1	1	1	1	1.57299	1	1	2.55667	1	1	1	1	1	1.68976	1	2.89969	2.18361	2.55709
ENSG00000103313	O15553	MEFV	1.2045	0.778684	1.0219	0.92938	1.282	2.66711	2.39573	2.38799	7.11457	0.778684	0.778684	0.938655	1.38229	0.92938	1.60039	2.89523	2.74919	2.89512
ENSG00000077264	O75914	PAK3	1	1	1	1.50754	2.06343	1.92639	4.34266	3.38052	3.78523	1.33229	1	1	1.96024	1.78967	1.74275	2.89523	3.08319	3.38125
ENSG00000115604	Q13478	IL18R1	0.835851	0.792422	1.16479	1.36258	0.943884	0.50002	6.95185	7.37027	5.35933	1.30478	1.65221	1.09876	1.64661	0.844913	0.861034	2.89303	3.05655	4.20126
ENSG00000184634	Q93074	MED12	0.957446	1.10764	0.959341	1.549	1.6766	2.03028	2.04413	2.47602	2.12045	1.24037	1.05758	1.01952	2.10104	2.07981	1.85165	2.89151	2.6449	2.92224
ENSG00000073910	Q5TBA9	FRY	0.870447	0.870447	1.01868	1.15244	1.48265	1.82805	2.56512	3.6513	6.28101	0.870447	0.870447	0.870447	0.853296	0.853296	0.853296	2.87908	2.12235	2.33533
ENSG00000109320	P19838	NFKB1	1.28052	1.59463	1.18662	1.30907	1.30078	1.43352	3.66153	4.81886	3.7009	1.15208	1.10985	1.1169	1.34611	1.52462	1.32793	2.87125	2.84751	3.14021
ENSG00000204256	P25440	BRD2	1.04245	0.930187	1.04417	1.63476	1.61601	2.22136	3.63283	4.38234	4.51166	1.02058	0.908326	1.08487	1.45323	1.71644	1.72658	2.85791	2.53873	3.19457
ENSG00000173273	O95271	TNKS	1.04036	1.15519	1.02884	1.25896	1.51977	1.72777	3.20109	4.0219	4.27023	0.961279	1.04415	1.05949	1.35711	1.75376	1.55808	2.84403	2.67652	2.53675
ENSG00000176809	O60309	LRRC37A3	0.792995	0.733091	0.644304	2.30335	2.98673	1.64724	4.25271	4.74416	5.83728	0.93597	0.735087	0.776564	2.20459	2.57676	3.11686	2.84026	2.47324	2.78855
ENSG00000102010	P51813	BMX	1.03875	0.762127	0.762127	1.04815	1.5746	0.776073	5.48158	4.47766	8.56233	1.34509	1.13801	1.28609	1.53034	1.47027	1.65896	2.84011	2.54461	3.37569
ENSG00000166866	Q9UBC5	MYO1A	1.36297	1	1	1.45102	0.950105	0.950105	2.80173	2.94751	2.15183	1	1.32901	1.20544	1.87351	1.60545	1.63608	2.84011	1.98407	2.59152
ENSG00000183044	P80404	ABAT	1.3878	0.815075	1.11524	1.91764	1.86444	2.10108	1.52751	2.94808	4.88446	1.08592	1.21707	1.37544	1.08894	1.78188	1.56505	2.81716	2.78572	2.75695
ENSG00000183914	Q9P225	DNAH2	0.809636	1.18731	1.25919	1.42786	1.49945	2.90892	3.38313	2.10601	5.00612	1.07867	0.809636	1.11797	1.03055	1.37904	1.34289	2.79584	2.39937	2.3792
ENSG00000174938	Q6UXD5	SEZ6L2	0.900358	1.13289	1.09323	0.859103	1.07289	0.442978	1.27268	1.22441	0.40912	2.33089	0.799669	0.838758	1.22028	1.00191	1.11175	2.79505	3.12702	2.59636
ENSG00000177200	Q3L8U1	CHD9	0.895176	1.0083	1.02785	1.21268	1.80595	1.98069	4.03925	4.72162	5.28984	0.877535	1.25837	1.102	1.5918	1.68726	1.67112	2.78933	1.94538	2.89971
ENSG00000145868	Q6PIJ6	FBXO38	0.942546	1.06597	1.02706	1.23336	1.49071	1.42645	3.60194	4.48656	4.77258	0.960231	1.13343	0.963031	1.34201	1.41882	1.52288	2.78929	2.39627	2.90389
ENSG00000115183	Q9C0D5	TANC1	1.02113	1.14555	1.10939	1.11668	1.28683	2.02608	2.91538	3.26252	3.46861	1.15285	0.969361	1.14051	1.36971	1.38687	1.24021	2.78455	2.17803	2.21796
ENSG00000186815	Q9ULQ1	TPCN1	1.48318	1.31752	1.24693	1.27325	1.33928	1.02642	1.14919	1.61945	2.07267	2.04154	1.15918	1.00756	1.7053	1.62327	1.58443	2.77966	2.55689	2.12848
ENSG00000164308	Q6P179	ERAP2	0.818676	0.900149	1.07235	1.86202	1.97645	2.16613	4.44593	5.49921	3.56675	0.726605	1.21206	0.944344	1.22943	1.37384	1.80495	2.77218	2.30018	2.80978
ENSG00000163491	Q6ZWH5	NEK10	0.956543	1.40491	1.43939	2.15143	2.92524	3.83904	3.1071	5.55781	1.9029	0.94539	1.50008	1.25762	2.20149	2.74054	2.5402	2.76569	3.05855	2.46822
ENSG00000113580	P04150	NR3C1	0.888826	0.947722	1.03492	1.06629	1.32941	1.63523	3.96308	4.94528	5.70649	0.878788	1.17588	1.15122	1.24048	1.31787	1.45207	2.76457	2.23824	3.37453
ENSG00000114115	P09455	RBP1	1	1	1	1.33756	0.875812	0.875812	2.46116	3.34488	4.16068	1	1	1	0.875812	0.875812	0.875812	2.7624	2.03634	2.45233
ENSG00000107829	P57775	FBXW4	1.27807	1.15402	0.96595	1.7054	1.49627	1.31945	2.9208	2.36254	2.59519	1.89348	0.793815	0.894593	1.88037	1.49764	1.42874	2.75323	2.69695	2.61713
ENSG00000143320	P29373	CRABP2	0.738516	0.738516	1.23766	1.3251	1.36481	0.867656	0.834333	2.31719	0.834333	0.738516	0.738516	1.11884	1.71093	1.64377	0.867656	2.75064	2.14743	2.36292
ENSG00000186642	O00408	PDE2A	0.646643	0.948282	1.2017	1.20808	1.24429	0.791035	1.3964	3.13914	1.97893	1.21792	1.21148	1.62453	0.791035	1.64777	0.791035	2.74744	2.08665	2.56638
ENSG00000106302	Q2M3T9	HYAL4	1	1	1	0.950105	0.950105	0.950105	0.884019	1.62112	0.884019	1	1	1	0.950105	1.23783	0.950105	2.74023	2.60201	2.26052
ENSG00000112379	Q5TH69	ARFGEF3	0.748256	0.787595	0.926456	1.56206	1.43384	1.29802	1.41223	1.99439	2.42466	1.08087	0.905308	0.934431	1.24365	1.86939	1.76579	2.73556	2.487	3.14637
ENSG00000104808	Q9UQ10	DHDH	0.80305	0.864033	0.864362	1.32214	1.24048	1.68948	1.4621	2.68656	0.742285	1.03988	0.961192	0.813579	1.17293	1.14518	0.788615	2.7348	2.96556	3.25053
ENSG00000005243	Q9P299	COPZ2	1.39013	1.34139	1.29443	1.09442	1.48415	1.30709	2.28904	3.43388	1.37431	1.07615	1.12781	1.44293	1.4999	1.36849	1.75809	2.7342	2.79305	3.83908
ENSG00000211445	P22352	GPX3	1.25318	1.35351	1.24719	1.35147	1.56657	0.848788	1.9175	3.68878	5.79704	1.11736	1.51643	1.32959	0.830307	1.02985	1.34206	2.71792	2.84931	4.03685
ENSG00000147003	Q9HBJ8	TMEM27	1.10579	0.754392	1.02768	1.52823	1.54847	1.87254	4.10529	2.8138	4.9927	1.02114	1.11183	1.06788	1.41774	1.65705	1.26771	2.71531	3.00108	3.2123
ENSG00000100299	P15289	ARSA	0.952505	0.871517	0.663866	1.54698	1.07009	0.615855	1.56909	0.902411	1.74958	1.64302	0.898217	0.833706	1.69651	1.10532	1.31647	2.71367	2.4492	2.84461
ENSG00000257923	P39880	CUX1	1.0965	1.19749	0.974643	1.71908	1.73052	1.58159	1.64215	1.82604	2.03084	1.4807	0.951652	1.0676	1.78244	1.82674	1.55231	2.70921	2.21847	3.12568
ENSG00000057704	Q9ULS5	TMCC3	0.88076	0.88076	1.09987	1	1.57299	1	0.934023	2.59406	2.60727	0.88076	1.17054	1.27776	1	1	1	2.70838	2.74919	2.64526
ENSG00000137501	Q9HCH5	SYTL2	0.783389	1.14561	0.862085	1.2046	1.66936	1.41443	3.51151	3.47595	4.11124	0.750926	1.22886	0.944473	1.699	1.38558	1.49849	2.69595	2.08679	2.2597
ENSG00000185056	Q569G3	C5orf47	1	1	1	1	1.73756	1	2.56496	2.32885	5.25889	1	1.4932	1.30194	1.9719	1.57709	1	2.69582	2.18361	2.27074
ENSG00000115705	P07202	TPO	1.36297	1	1	0.92938	0.92938	0.92938	2.56496	1.54036	1	1	1	1	0.92938	0.92938	0.92938	2.69582	2.18361	1.96524
ENSG00000101680	P25391	LAMA1	1.54684	1	1	1.35332	0.886131	0.886131	2.56496	2.09028	1	1	1.4932	1.45075	1.31797	0.886131	0.886131	2.69582	2.18361	2.83211
ENSG00000151360	Q8N6M5	ALLC	1	1	1	1.35058	1.37942	1	4.14587	3.61931	4.05261	1.33229	1	1.30194	1	1.30283	1.47202	2.69582	3.65079	2.83211
ENSG00000176160	Q4G112	HSF5	0.697663	0.697663	0.697663	1.23235	1.72244	0.912458	3.11078	1.83381	2.79144	0.697663	0.697663	0.840988	0.912458	0.912458	0.912458	2.69582	2.18361	2.55709
ENSG00000188916	Q6ZSG2	FAM196A	0.915421	0.742149	0.868965	1.15837	1.07805	0.861505	2.64386	2.32812	0.97584	1.12241	0.77235	0.780188	1.16051	0.852099	1.05376	2.6862	2.23219	2.34038
ENSG00000239665	NULL	RP11-295P9.3	0.868617	0.647109	0.83063	1.01383	1.41086	1.95032	3.86121	4.70266	5.83417	0.787199	0.942556	0.803502	1.76826	1.29824	1.93999	2.67818	2.50599	2.81386
ENSG00000198650	P17735	TAT	0.870447	0.870447	1.23547	1.7818	1.50236	0.864635	3.94284	3.84773	0.765951	0.870447	0.870447	1.37117	1.286	1.46102	1.27276	2.67434	2.25449	2.575
ENSG00000126091	Q11203	ST3GAL3	1.04625	1.11358	0.970046	1.29597	1.50767	1.47909	2.62784	1.90031	0.969926	1.7098	0.988303	0.933613	1.61763	1.42152	1.38806	2.66992	2.9158	2.26884
ENSG00000106686	Q8N4H0	SPATA6L	1.17999	0.892066	1.09529	1.38403	1.04839	1.4547	2.77995	3.3254	3.02125	0.833024	0.798268	0.982966	1.99605	0.950556	1.20904	2.66139	2.40395	1.76214
ENSG00000163219	P42331	ARHGAP25	0.909305	0.909305	0.909305	1.59315	1.42736	2.35744	1.49253	4.2532	0.757733	0.909305	1.20848	1.37759	0.821475	1.1929	1.41458	2.64564	2.50126	2.54737
ENSG00000159200	P53805	RCAN1	0.970467	0.905894	1.03279	1.67165	1.8872	2.31425	4.13155	4.41367	3.34008	0.757631	0.931661	1.01793	1.27527	1.58525	1.60653	2.64218	2.63945	2.51567
ENSG00000146555	Q7Z5N4	SDK1	0.976598	1.0712	1.38146	1.46698	1.14647	2.28532	2.40559	1.85746	3.67834	1.47407	1.06614	1.62384	1.46941	1.15377	1.20084	2.63382	2.01087	2.63366
ENSG00000115339	Q14435	GALNT3	1.54684	1	1.17029	0.950105	2.05609	2.03544	3.75555	4.55052	0.905854	1.33229	1.4932	1.38084	2.79037	2.06496	1.84141	2.62669	2.66628	2.31635
ENSG00000173482	P28827	PTPRM	0.864245	1.01722	0.948621	1.4583	1.67302	2.02506	2.52814	2.56355	2.28422	1.00335	1.05231	1.05341	2.02763	2.12649	2.00914	2.62624	2.52003	2.86671
ENSG00000258590	NULL	NBEAP1	0.894214	0.847752	0.899079	1.12712	0.927367	0.67229	5.40992	6.06493	2.88578	0.947038	1.20947	1.47629	0.67229	1.06026	0.67229	2.62352	2.09593	2.20718
ENSG00000171634	Q12830	BPTF	0.694182	0.919604	0.935825	1.12414	1.4519	1.682	3.01644	3.07091	3.68705	0.960025	0.927069	1.08988	1.29149	1.49745	1.52323	2.62241	3.03752	2.83326
ENSG00000066248	Q8N5V2	NGEF	0.945136	1.12315	1.05693	1.29318	1.40044	0.355659	1.02765	1.78954	1.33879	1.32476	0.838271	0.835791	1.04454	1.5034	1.19788	2.61596	2.20069	2.49636
ENSG00000128567	O00592	PODXL	0.8977	0.935763	1.25901	0.97583	1.39902	1.5423	2.75973	2.57699	2.64643	0.934637	1.02153	1.0078	0.989053	1.65398	1.3822	2.61276	3.10507	4.09227
ENSG00000105085	O95402	MED26	1.346	1.4421	1.14471	1.16004	1.113	1.15404	2.42297	2.43153	2.68693	1.85449	1.00337	0.982486	1.50923	1.24363	1.10552	2.61186	1.69078	3.04495
ENSG00000028277	P09086	POU2F2	1.24091	1.24843	1.30272	1.07051	1.11994	0.551985	0.706949	2.11575	0.706949	1.19394	1.28014	1.18981	0.820984	1.04573	1.06981	2.60462	2.08083	2.00216
ENSG00000091137	O43511	SLC26A4	0.762127	0.762127	1.00017	0.853979	1.68757	1.35461	2.71108	2.69973	3.02293	0.762127	0.762127	1.10565	1.97038	1.74802	1.80928	2.60441	0.745924	1.46592
ENSG00000142599	Q9P2R6	RERE	1.5375	1.25191	1.0647	1.37092	1.05676	2.00001	2.60637	2.32995	2.8759	1.13653	1.26462	1.13866	1.24355	1.27605	1.60549	2.59543	2.87542	2.42779
ENSG00000186976	Q5THR3	EFCAB6	0.984335	1.04353	1.10572	1.50462	1.76943	1.508	5.04807	5.59348	3.18181	0.970269	1.24384	1.20689	1.91064	2.08117	1.77912	2.59072	2.75741	2.41714
ENSG00000138623	O75326	SEMA7A	0.945879	0.449377	0.735575	1.73806	1.06728	1.3159	1.99971	2.23192	1.95472	0.945993	0.986963	0.913757	1.33903	2.13245	1.54156	2.58998	1.76091	2.58985
ENSG00000196338	Q9NZ94	NLGN3	0.829717	1.42129	1.3905	1.07637	0.796968	0.796968	0.785371	0.785371	0.785371	1.56273	1.23893	1.00017	1.39223	1.50985	0.796968	2.58923	2.02141	2.22426
ENSG00000108091	Q16204	CCDC6	0.996497	1.17081	1.16197	1.06822	1.25764	1.45595	2.85812	3.14167	3.57387	1.06039	1.20417	1.12631	1.29674	1.33704	1.29499	2.58871	2.50147	2.67404
ENSG00000081059	P36402	TCF7	0.79299	1.24193	0.931269	1.2175	1.27336	0.870697	2.18715	2.41568	3.64405	1.05229	0.957569	0.990754	1.1653	1.25875	1.20452	2.58819	2.01034	2.73932
ENSG00000162923	Q9H7D7	WDR26	0.947183	0.994371	1.03209	0.857544	1.24273	1.12544	2.41766	2.99697	2.69623	0.867951	0.952793	0.893665	1.11846	1.17033	1.2152	2.58441	2.74765	2.58946
ENSG00000070756	P11940	PABPC1	1.03338	1.13113	1.1932	1.352	1.27739	1.41436	2.09964	2.10376	2.71415	1.06898	0.905054	1.05996	1.47941	1.57112	1.58813	2.57993	2.66957	2.61356
ENSG00000159461	Q9UKV5	AMFR	1.08808	0.95093	1.00104	1.43848	1.46396	1.83404	2.02757	2.34041	2.36995	1.13294	0.983688	1.00443	1.38725	1.58601	1.80856	2.5698	2.20334	2.61842
ENSG00000049656	Q96KA5	CLPTM1L	1.25372	0.924466	0.92061	1.52748	1.25563	1.30704	1.34306	1.45263	0.869854	1.71736	0.776271	0.847391	1.38762	1.43457	1.52144	2.56818	2.18782	2.22106
ENSG00000007171	P35228	NOS2	1	1	1	1.20286	1.36853	0.787616	3.21299	3.38017	0.884019	1.33229	1	1	1.17144	1.41359	1.35627	2.56338	2.27531	2.26052
ENSG00000230948	NULL	AP001331.1	1	1	1	1	1	1	0.875591	1.83023	2.44416	1	1	1	1	1	1	2.53894	1.91195	2.47977
ENSG00000259000	NULL	DOCK11P1	0.684485	0.684485	0.801048	1.10854	1.54939	0.820787	2.72377	2.98844	2.44416	1.02561	1.02207	0.684485	1.95169	1.29446	1.75454	2.53894	1.91195	1.98824
ENSG00000145087	Q9Y2K9	STXBP5L	1.08449	1.2114	1.12484	1.1691	1.34834	0.919099	3.04399	3.72823	5.7457	1.27139	1.2616	1.16164	2.14219	1.84544	1.86316	2.53433	2.711	3.44112
ENSG00000013441	P49759	CLK1	0.796999	1.15911	0.892478	1.00935	1.36832	1.27612	3.55728	4.67216	5.28684	0.664209	1.0817	0.772658	1.12019	1.29907	1.1536	2.53083	2.18594	2.87136
ENSG00000221963	Q9BWW8	APOL6	0.88843	0.926751	0.967216	2.85845	3.46191	3.46599	3.26049	3.76088	4.16124	0.801255	0.983163	1.14274	1.546	2.0365	1.71749	2.5302	1.9404	2.91515
ENSG00000166436	O15016	TRIM66	0.929755	0.763795	1.03654	0.999924	0.989292	0.664806	2.30368	3.40913	5.2094	1.12198	1.03985	0.943191	0.843582	1.4537	1.11653	2.5245	2.43024	2.01476
ENSG00000120899	Q14289	PTK2B	0.883795	0.869305	0.881444	1.90845	1.41256	1.72182	2.88234	2.6512	2.05204	1.05563	1.15126	1.06859	2.01766	1.53564	1.87465	2.52183	2.74531	2.09838
ENSG00000049239	O95479	H6PD	1.36957	0.955616	1.011	1.30903	1.23077	1.63169	1.28489	1.14391	1.58473	1.75499	0.837946	1.09874	1.25958	1.52155	1.51236	2.51276	2.09277	2.94013
ENSG00000095303	P23219	PTGS1	0.69999	1.20516	0.961115	0.980587	0.505619	0.505619	0.718889	3.75299	0.718889	0.452529	1.17275	0.899111	0.99703	0.854374	1.08083	2.51002	1.85029	2.41678
ENSG00000126733	Q96NX9	DACH2	1	1	1.24877	1.44396	0.796805	0.796805	2.22	2.77345	4.55162	1.33229	1.32901	1	1.39195	1.0381	0.796805	2.50971	2.22767	3.13322
ENSG00000164304	Q8TC20	CAGE1	0.936872	0.687378	0.97563	0.569386	0.785419	0.569386	2.47491	4.48553	0.680946	1.12607	0.687378	0.828591	0.846864	1.02192	1.10353	2.50881	1.75263	2.28922
ENSG00000218426	NULL	RP11-475C16.1	1.23944	0.956708	0.958601	1.53397	1.33137	1.31009	1.81964	1.73503	1.38561	1.53845	1.01474	0.96658	1.15365	1.22693	1.30769	2.49945	2.04007	2.30322
ENSG00000114757	Q8IYB4	PEX5L	1.5231	1.23952	1.21267	1.10752	1.10902	1.38692	2.13489	4.32404	4.47424	1.44458	1.58925	1.50456	0.84426	0.961881	1.54711	2.49879	2.34674	3.29794
ENSG00000157551	Q99712	KCNJ15	0.473349	1.0046	0.715772	1.79615	1.99462	2.05204	4.57646	3.61245	4.14692	0.835421	0.831429	0.77276	1.8368	1.80044	1.52852	2.49419	1.65646	2.49408
ENSG00000162231	Q9UBU9	NXF1	1.28261	1.13435	1.17904	1.30059	1.30132	1.21747	3.34206	4.31247	4.12087	1.32157	1.23377	1.08582	1.42657	1.46393	1.29722	2.48831	2.31722	2.43725
ENSG00000175356	Q9NQ36	SCUBE2	1.23935	1.55762	1.24417	1.26257	1.59877	1.49258	1.15176	2.23579	3.07503	1.36247	0.909305	1.2556	2.29433	1.92606	1.99356	2.48746	2.13472	1.96576
ENSG00000118322	O94823	ATP10B	1	1	1	1.35058	1	1	1	1.54036	1	1	1	1	1.48733	1.57709	1	2.48685	2.94339	1.96524
ENSG00000205212	Q6NUI1	CCDC144NL	0.870447	0.870447	0.870447	1.25455	0.928898	0.928898	1.96973	3.82364	1	0.870447	0.870447	1.04927	1.38158	1.34889	0.928898	2.48685	2.18361	2.55709
ENSG00000196872	Q6NV74	KIAA1211L	1.36297	1	1	1	1	1	4.14587	4.42801	4.05261	1	1	1.30194	1	1	1	2.48685	1.74904	2.55709
ENSG00000049089	Q14055	COL9A2	0.88076	0.88076	0.88076	1.15244	0.853296	0.853296	1.96973	1.83381	1	1.3197	0.88076	0.88076	0.853296	1.1117	1.65378	2.48685	2.18361	2.55709
ENSG00000179914	Q8WWA0	ITLN1	1	1	1	1	1	1	1	2.7773	2.79144	1	1.4932	1	1.74691	1.57709	1	2.48685	2.94339	2.27074
ENSG00000251356	NULL	RAB5CP2	1	1.46647	1	1.52722	1.57299	1	1.96973	3.20442	2.79144	1	1	1	1.48733	1.30283	1	2.48685	3.65079	3.62009
ENSG00000213809	P26718	KLRK1	1	1	1	1.35058	1	1	1.96973	3.61931	2.79144	1	1	1	1.48733	1.89449	1	2.48685	1.74904	1.96524
ENSG00000152910	Q9C0A0	CNTNAP4	1	1	1	1	1	1	1	3.41305	1	1	1	1	1	1	1	2.48685	2.94339	2.27074
ENSG00000101349	Q9P286	PAK5	0.945419	0.693649	0.693649	1.35058	1.88769	1	2.56496	1.54036	1	0.924144	0.693649	0.693649	1.74691	1	1.93811	2.48685	2.18361	3.09962
ENSG00000144671	Q9Y267	SLC22A14	1	1	1.17029	1.52722	1.57299	1	1.96973	1.83381	2.79144	1	1	1	2.37782	2.1734	1.722	2.48685	2.18361	2.83211
ENSG00000206075	P36952	SERPINB5	1	1.71298	1	1.52722	1	2.86977	1	2.99279	1	1	1	1	1	1.45214	1.722	2.48685	1.74904	2.55709
ENSG00000151062	Q7Z3S7	CACNA2D4	1.02087	1.13052	0.903016	1.19546	0.713053	0.713053	2.21569	3.18256	0.609624	0.988875	0.65997	0.999847	1.06055	1.12455	1.22788	2.47832	2.43556	2.8216
ENSG00000160336	Q86XN6	ZNF761	0.829717	0.829717	1.17766	1.25001	1.69203	2.93518	1.49219	2.45954	2.35765	1.24322	0.829717	1.08024	1.8902	1.87038	1.94179	2.47483	2.7186	2.10603
ENSG00000006837	Q8IVW4	CDKL3	1.22346	0.593627	0.793743	1.11615	0.96906	0.380538	3.06589	3.75505	3.28413	0.977452	0.889061	0.84168	1.11761	0.75738	1.08887	2.47358	1.72253	2.73617
ENSG00000153317	Q9ULH1	ASAP1	0.87858	0.99557	1.07281	1.04888	1.36501	1.76964	2.46243	3.00769	3.38296	0.96191	0.925713	0.895807	1.27271	1.58924	1.59828	2.47031	2.58658	2.90113
ENSG00000185467	A9QM74	KPNA7	0.968081	1.07206	1.11867	1.23925	1.18822	0.683842	4.22502	2.3996	3.03476	0.625844	1.17251	1.12159	0.683842	1.15553	1.00663	2.46879	3.49938	3.65169
ENSG00000221866	Q9HCM2	PLXNA4	0.669428	0.833474	0.973405	1.30432	1.36455	0.672545	2.32948	3.61372	2.09035	0.763806	1.03752	1.05099	0.672545	1.13644	1.15812	2.46879	2.20413	3.27924
ENSG00000125266	P52799	EFNB2	1.21059	1.16298	1.38875	0.880006	1.41306	1.45181	2.7723	4.23418	3.41182	1.07938	0.876016	1.13622	1.24644	1.33515	1.86884	2.46777	2.0592	3.00462
ENSG00000101160	Q9UBR2	CTSZ	1.08498	1.0636	1.03262	1.35384	1.29538	1.61977	1.78714	1.88884	1.61525	1.31391	1.0439	1.04029	1.32014	1.4807	1.65141	2.45576	1.84326	2.08916
ENSG00000198742	Q9HCE7	SMURF1	0.907016	0.917577	1.02912	1.34922	1.05254	1.18172	3.23606	3.57425	4.76006	0.94247	1.02421	0.943004	0.835333	1.26271	1.00802	2.44536	2.60422	3.14755
ENSG00000102908	O94916	NFAT5	0.807898	0.868703	0.855215	0.902318	1.17767	1.32175	2.97325	3.22262	2.81419	0.993172	0.932678	0.905106	1.3669	1.22428	1.40899	2.44469	2.14756	2.13572
ENSG00000154316	NULL	TDH	1.23935	1.33347	1.13552	1.55733	1.88467	1.99001	2.81791	1.89348	3.67107	1.21146	1.35777	1.09611	1.6227	1.56961	1.36736	2.44201	1.97803	1.78022
ENSG00000177839	Q9Y5E1	PCDHB9	1	1	1.17029	1.52722	1.57299	1	3.29234	4.01113	4.76378	1	1	1	1.74691	1.57709	1.722	2.44201	1.97803	3.04532
ENSG00000108352	Q9UHV5	RAPGEFL1	0.760731	0.619096	0.856996	1.36341	1.24933	0.995703	1.05621	1.0528	1.66881	1.24712	0.866451	0.846997	0.891264	0.873622	0.870774	2.43791	2.06229	2.21103
ENSG00000111644	Q8NEB7	ACRBP	1.56346	0.790566	1.12209	2.19249	1.25866	2.61855	2.01445	3.16219	3.1828	1.05327	0.790566	0.790566	1.79928	1.63766	1.9505	2.43445	2.86722	2.64028
ENSG00000116748	P23109	AMPD1	0.737564	0.737564	0.737564	1.52722	1.88769	1	3.04574	3.37411	3.3961	0.737564	0.737564	0.737564	1.74691	1.57709	1.722	2.42995	2.15687	3.24754
ENSG00000151693	O43150	ASAP2	0.863006	1.02423	0.927543	1.27622	1.49995	1.93031	1.90421	2.44639	1.96321	1.06105	1.00911	1.06107	1.25538	1.45694	1.41477	2.4252	1.87194	2.13708
ENSG00000130175	P14314	PRKCSH	1.35947	1.19542	1.04647	1.8068	1.08567	1.87518	0.799319	1.01842	0.886773	2.21096	0.964385	0.961903	1.62661	1.74767	1.57807	2.41329	2.43103	2.68413
ENSG00000087460	O95467	GNAS	1.12576	1.09857	1.00301	1.37069	1.3159	1.24439	1.56539	1.75302	1.63194	1.16225	0.932189	0.921593	1.5087	1.56893	1.54755	2.40785	2.72627	2.30066
ENSG00000197724	O75151	PHF2	1.1495	1.05465	1.01401	1.44512	1.53174	0.934796	1.58122	2.04375	1.98394	1.55479	0.921719	0.995415	1.42357	1.57842	1.54961	2.40534	1.93053	2.42655
ENSG00000145743	Q9UF56	FBXL17	0.747256	1.06608	0.928025	1.34383	1.75554	1.85233	2.09403	2.10532	1.40542	0.784126	1.07009	0.963632	1.69922	2.04873	1.99505	2.3989	2.554	2.10181
ENSG00000086758	Q7Z6Z7	HUWE1	1.07427	1.02963	1.11541	1.6426	1.62672	1.69309	2.67632	2.54234	2.7288	1.16576	0.915444	1.06829	1.77738	1.96536	2.09498	2.39778	2.42724	2.61219
ENSG00000092295	P22735	TGM1	0.708287	0.708287	1.07103	1.04428	1.3435	2.21894	2.99699	2.46783	0.824591	1.16033	0.708287	1.02754	1.35073	0.773211	1.13818	2.39106	2.12235	1.87243
ENSG00000143641	Q10471	GALNT2	1.25297	1.09301	1.03467	1.55476	1.24559	1.47956	1.50059	1.58906	1.19678	1.59616	0.872134	1.03027	1.38359	1.6003	1.61888	2.3906	1.98943	2.3953
ENSG00000123243	Q86UX2	ITIH5	1	1	1	1	1	1	2.27405	2.84098	4.66244	1	1	1	1	1.30283	1	2.39007	1.93595	2.5109
ENSG00000135749	A6NKB5	PCNX2	0.841076	0.897412	0.96581	1.56163	1.93289	1.88625	3.13932	3.44788	2.23332	0.98199	0.975304	1.04085	1.50568	1.65984	1.69418	2.38869	2.38969	2.31952
ENSG00000175202	Q4VC39	HIGD2B	0.785939	0.785939	1.34701	0.973078	0.637157	0.637157	2.98893	2.28398	3.33275	0.785939	0.785939	0.785939	0.637157	0.830107	1.09718	2.38462	2.11664	2.76467
ENSG00000179832	Q8NDA8	MROH1	0.756201	0.837422	1.21755	1.0624	1.05569	0.487825	0.97109	0.493006	1.3762	1.41681	0.858689	1.16653	0.852187	1.26883	1.1352	2.37372	2.46905	2.15892
ENSG00000104043	Q8TF62	ATP8B4	1.19534	1.13323	1.13366	1.13198	1.50385	0.741205	3.28855	3.15738	3.0652	0.772761	1.15388	1.06706	1.90398	1.3303	1.09107	2.36952	2.72374	1.65073
ENSG00000131323	Q13114	TRAF3	1.05064	0.987922	1.02579	1.18118	1.21101	1.36141	1.67276	1.6632	1.17876	1.60335	0.922315	1.05201	1.1853	1.21273	1.18474	2.36895	1.7946	1.96587
ENSG00000185019	O94941	UBOX5	1.12688	1.00815	1.05714	1.10163	0.994844	1.10468	1.38725	2.65113	1.70249	1.08604	0.916098	0.87993	1.47208	1.3251	0.646264	2.36772	2.26289	1.8196
ENSG00000080603	Q6ZRS2	SRCAP	0.963947	0.805172	0.869772	1.32962	1.19708	1.19766	1.64326	2.20969	2.09653	1.19373	0.613115	0.843879	1.21759	1.25844	1.47421	2.36536	2.43341	3.03405
ENSG00000160584	Q9Y2K2	SIK3	1.14848	1.17928	0.99261	1.54343	1.5853	1.78117	1.95164	1.7949	1.45006	1.33725	0.889208	1.01493	1.66988	1.77315	1.74867	2.36506	1.91733	1.90316
ENSG00000129566	Q99973	TEP1	0.945386	1.04723	0.84025	1.33785	1.21313	1.4105	2.41109	2.55768	1.73949	1.22159	0.810641	0.775151	1.31921	1.39935	1.29445	2.36122	2.39837	2.16802
ENSG00000145908	Q96RE9	ZNF300	0.779151	0.928452	0.883894	0.785014	1.32028	1.18139	2.75158	5.15947	3.45121	0.677415	1.0944	1.14997	1.00599	0.847939	1.14261	2.36004	2.42283	3.07703
ENSG00000185565	Q13449	LSAMP	0.867432	0.968302	1.01753	1.44267	1.38345	1.62908	3.22612	2.83538	5.10105	0.872524	0.876832	1.40613	1.72234	1.35491	1.53385	2.35371	1.89502	2.03583
ENSG00000257242	NULL	LINC01619	0.523561	0.967716	0.728475	1.21382	1.01827	0.856639	5.68654	6.47053	5.03121	0.81666	1.0676	1.23268	0.698525	0.973184	1.67249	2.35331	3.26896	2.00027
ENSG00000145819	Q9UNA1	ARHGAP26	0.85887	0.991937	0.959302	1.36397	1.4455	1.5665	3.30844	3.32894	3.70717	0.8794	0.919833	1.0138	1.48439	1.50274	1.40051	2.35298	2.56094	2.39551
ENSG00000072364	Q9UHB7	AFF4	0.801538	0.998315	0.999037	1.06411	1.51075	1.53275	2.67256	3.36233	3.4784	0.90952	0.975337	1.00857	1.29312	1.58303	1.54591	2.33365	2.37313	2.63064
ENSG00000144026	Q96K75	ZNF514	1.06054	1.04291	0.919618	1.2234	1.3055	2.00322	3.37418	3.59772	5.36642	1.07068	1.23169	0.849285	1.12739	1.05419	1.23449	2.33109	1.78709	2.05874
ENSG00000060237	Q9H4A3	WNK1	0.878389	1.01252	1.00246	1.06185	1.32962	1.50139	1.52252	2.08717	2.57983	0.934225	0.973286	1.02498	1.32201	1.58303	1.68366	2.3298	2.48418	2.54289
ENSG00000159842	Q12979	ABR	1.19447	1.10101	0.965112	1.40986	1.13796	1.38379	1.22228	1.20097	1.32993	1.69509	0.998051	1.02857	1.29477	1.30827	1.27839	2.32841	1.9931	2.49233
ENSG00000173391	P78380	OLR1	0.959276	0.520079	0.830432	1.11306	1.00534	0.728816	0.60064	1.53564	1.67665	0.779267	0.848442	0.787913	1.08399	0.949523	0.728816	2.32778	2.19281	2.32768
ENSG00000187775	NULL	DNAH17	0.856769	0.595601	1.10272	1.05525	0.747793	1.15531	0.912988	1.64738	0.819264	1.5996	0.519184	1.12342	0.774867	0.927156	1.1514	2.32407	1.95513	2.07602
ENSG00000220557	NULL	HMGB1P13	1	1	1	1	1	1	0.934023	1.95237	0.934023	1	1	1	1	1.45214	1	2.32278	2.03954	2.38839
ENSG00000143768	O00292	LEFTY2	1	1	1	0.898507	0.898507	0.898507	2.39573	2.38799	0.934023	1	1.32901	1	0.898507	0.898507	0.898507	2.32278	2.03954	1.83558
ENSG00000164733	P07858	CTSB	1.17061	1.05104	1.01425	1.43355	1.31346	1.38276	1.70853	1.96739	1.71015	1.30733	1.00373	1.07473	1.52667	1.36863	1.41639	2.31903	2.67974	2.65913
ENSG00000164663	Q70CQ1	USP49	0.919937	0.935451	1.00849	0.907194	1.23616	0.965653	2.21371	4.15498	5.52841	0.964385	1.07596	1.00933	0.92991	1.00426	1.40794	2.31848	2.16194	2.52439
ENSG00000146648	P00533	EGFR	0.999893	0.967393	1.17498	1.2015	1.33209	1.58474	1.66541	1.74463	1.88132	0.979853	0.825897	1.0708	1.16859	1.58916	1.54913	2.31752	2.22805	2.48983
ENSG00000182902	Q9H1K4	SLC25A18	1.32568	0.670332	1.22216	1.06846	1.18731	1.33801	2.2564	2.08102	2.86216	1.55095	1.33054	1.42412	1.0164	1.251	0.802867	2.31527	2.17438	2.51903
ENSG00000008128	Q9UQ88	CDK11A	1.42686	1.0413	0.919212	1.09082	0.730166	0.52933	2.04226	2.03566	3.22675	0.910834	1.27181	1.37213	1.04379	1.37678	1.13151	2.30878	2.34358	3.0856
ENSG00000110777	Q16633	POU2AF1	1	1	1	1.21444	1.24037	0.899199	2.4706	2.71066	2.21697	1	1	1	1.33741	1.61386	1.32364	2.30294	2.04414	2.03085
ENSG00000147509	O76081	RGS20	0.974809	1.01043	1.15709	1.35548	1.04458	1.74029	2.45053	3.34045	3.44119	1.09401	0.971648	1.26652	1.40795	1.20052	1.35904	2.29681	1.68125	2.24132
ENSG00000103942	Q9NSB8	HOMER2	0.710593	0.971909	0.996117	1.33078	1.35121	1.04457	2.3091	2.13477	2.63693	0.805369	0.892822	0.991515	1.20242	1.40942	1.6251	2.29437	1.93804	3.08731
ENSG00000116580	Q3T8J9	GON4L	1.09659	1.07951	1.08434	1.49959	1.70876	2.28118	3.29453	3.75816	3.95501	1.10995	1.0061	0.95301	1.74782	1.77137	1.79902	2.29193	2.73884	2.64851
ENSG00000106258	P20815	CYP3A5	0.829214	0.93657	0.831262	1.20494	1.43631	2.05066	2.61669	4.07677	5.67243	0.865184	1.02989	1.00721	1.76218	1.26295	1.69544	2.27363	1.89926	2.65843
ENSG00000165914	Q86TV6	TTC7B	1.16711	0.795892	1.06251	1.46946	1.56477	1.39382	1.82853	2.02681	3.55226	1.07951	0.880415	0.931891	2.00707	1.62706	2.29548	2.27141	2.1326	1.81709
ENSG00000159640	P12821	ACE	1	1	1	1.35058	1	1	1	1	2.79144	1	1	1	1	1	1	2.2708	2.18361	2.27074
ENSG00000126785	Q9H4E5	RHOJ	1	1	1	1	1	1	1.96973	1.83381	2.79144	1.33229	1	1	1	1.30283	1.93811	2.2708	2.57382	1.96524
ENSG00000157087	Q01814	ATP2B2	1	1	1.17029	0.875812	0.875812	0.875812	1	2.55667	1	1	1	1	1.90925	1.2718	2.03808	2.2708	2.18361	2.55709
ENSG00000122012	Q496J9	SV2C	1	1	1	1.52722	1	1	1.96973	2.99279	1	1	1	1	1	1	1	2.2708	2.18361	2.83211
ENSG00000253646	NULL	CTD-2311A18.1	1	1	1	1	1	1	2.56496	1	2.79144	1	1	1	1	1	1	2.2708	2.18361	1.61961
ENSG00000121075	P57082	TBX4	1.36297	1.46647	1.31234	1.28319	1.4945	0.950105	1.96973	2.32885	4.05261	1	1	1	0.950105	1.23783	0.950105	2.2708	2.94339	3.09962
ENSG00000198837	O75064	DENND4B	1.25012	1.12613	1.12118	1.21491	1.54236	1.03997	1.75668	1.71014	1.23225	2.00126	1.04689	0.865968	1.04696	1.43447	0.969988	2.26919	1.85772	2.33442
ENSG00000213015	Q9UK33	ZNF580	1.25106	1.13022	0.999	1.40288	1.29379	0.999815	1.49211	1.59366	1.45855	1.40333	1.04756	0.89197	1.08566	1.49864	1.23098	2.26226	2.27929	1.84392
ENSG00000066084	Q9P265	DIP2B	0.983792	1.14554	1.0759	1.31448	1.74277	1.86279	2.52316	3.15369	3.69896	1.01403	1.01453	1.09486	1.33858	1.65226	1.67743	2.26188	2.12983	2.4154
ENSG00000101470	P02585	TNNC2	1	1	1.31234	1.13637	0.677807	0.677807	0.838004	2.1425	0.838004	1.99636	1	1.30194	1.00812	1.2841	0.677807	2.2591	2.76623	3.24754
ENSG00000110436	P43004	SLC1A2	1.24769	0.732784	0.857572	1.68334	2.36549	3.2932	4.10649	2.93052	3.82759	0.976284	0.732784	1.01186	1.83169	1.75979	1.98564	2.25609	1.87331	2.0613
ENSG00000143341	Q96RW7	HMCN1	0.787144	0.759337	0.848961	1.26415	1.32205	2.35334	2.25418	2.38879	1.75713	0.912276	0.956148	1.06942	2.20405	1.75333	1.80037	2.25589	1.89053	2.61364
ENSG00000196235	O00267	SUPT5H	1.17424	1.21402	1.01943	1.34269	1.05989	0.843338	1.34265	1.50692	1.47897	1.77197	0.852524	1.02916	1.21869	1.34556	1.14447	2.24869	2.09347	2.24088
ENSG00000135540	Q5SYE7	NHSL1	0.991845	1.323	1.15907	1.22461	1.60779	1.34298	3.22202	2.70109	3.35168	1.24735	1.08415	0.973198	1.15301	2.08093	1.38149	2.24755	1.82704	2.60639
ENSG00000165124	Q4LDE5	SVEP1	1.01712	1.12056	0.917124	2.26512	1.67635	2.39338	2.01023	2.29289	3.01914	0.728507	0.81051	0.907618	1.57258	2.06805	1.87726	2.23874	2.5177	2.73167
ENSG00000254838	NULL	GVINP1	0.679904	0.679904	0.965022	0.898507	2.39804	0.898507	3.58343	3.56639	3.12346	0.905832	1.01523	0.885193	1.56961	1.30476	1.74141	2.23487	2.54416	2.59106
ENSG00000106829	Q04727	TLE4	1.19797	0.907626	1.10526	1.14433	1.27123	1.50909	2.44532	2.42183	2.01513	1.36241	0.918483	1.11533	1.2209	1.35927	1.66843	2.23119	1.77392	2.20273
ENSG00000124198	Q9Y6D5	ARFGEF2	0.929039	1.03398	1.02477	1.15002	1.53854	1.70587	2.76796	2.6735	2.88984	0.945736	1.03317	0.981762	1.41853	1.5624	1.50698	2.23023	2.13948	2.14304
ENSG00000090621	Q13310	PABPC4	0.988772	1.16386	1.10973	1.50699	1.46203	1.83991	1.56215	1.87442	1.78505	1.18797	0.943446	0.907559	1.66664	1.65063	1.62522	2.22976	2.50831	2.39378
ENSG00000171603	O94985	CLSTN1	1.54764	1.21709	1.10922	1.39524	1.14921	1.12703	1.06034	1.07438	0.871815	1.63117	0.9316	0.924208	1.41355	1.57337	1.63358	2.22771	1.78006	2.06653
ENSG00000157890	A6BM72	MEGF11	0.836017	0.664554	0.750061	0.921424	0.735172	0.650283	3.19199	3.27467	3.91733	0.848465	0.767472	0.768582	1.0527	0.959768	0.588293	2.21684	2.00079	2.91993
ENSG00000132670	P18433	PTPRA	0.935908	0.910533	1.08324	1.29846	1.28184	1.51905	2.52101	2.74117	2.60589	0.921244	0.923457	0.99697	1.28347	1.26232	1.47559	2.21282	2.48156	2.35087
ENSG00000219928	NULL	RP11-40C6.2	0.775686	0.650093	0.951156	1.25462	1.20019	0.914272	2.89018	1.3222	1.02539	0.832246	1.10442	0.994471	1.02733	1.18084	0.988756	2.2101	2.06029	2.12842
ENSG00000140092	Q9UBX5	FBLN5	0.829717	0.829717	1.08887	0.80314	1.26333	0.80314	3.66111	3.00687	2.8823	1.10543	1.35358	1.35455	0.80314	1.16627	1.38301	2.2046	1.55303	1.81866
ENSG00000162688	P35573	AGL	0.930877	0.869286	1.13579	1.17214	1.60658	1.92203	2.78619	2.74885	3.3774	1.07882	1.16913	1.12069	1.52031	1.48883	1.68541	2.20392	1.69685	2.28476
ENSG00000235162	Q8TAD7	C12orf75	1.02322	1.03119	1.13482	1.11837	1.15819	1.35082	2.40895	2.42011	2.68375	0.933508	0.995822	0.995553	1.263	1.20926	1.13564	2.20112	2.55271	1.89078
ENSG00000183891	Q5I0X7	TTC32	0.846499	0.930008	0.888367	0.885573	1.2422	1.07211	2.60395	2.87296	2.65365	0.852381	0.972395	1.11825	0.834439	0.977794	0.954394	2.19739	1.58179	1.70467
ENSG00000171385	Q9UK17	KCND3	1.10921	0.822504	1.20901	1.38253	1.91941	1.17912	1.76331	3.62382	4.97925	1.40997	0.985165	1.11438	2.09894	1.33954	2.0349	2.19678	1.66843	2.34001
ENSG00000196313	Q96HA1	POM121	1.34108	1.12048	1.03157	1.10135	0.917718	1.35981	1.23458	2.14769	0.803262	1.34144	0.931347	0.980138	1.48885	1.28981	1.10946	2.19584	1.9595	2.35937
ENSG00000180611	Q8IYB1	MB21D2	1.24694	1.14725	1.17594	1.16837	1.46185	1.27458	3.00906	2.81228	4.66273	1.10895	1.22042	1.21999	1.18246	1.25577	0.960094	2.1951	2.08114	2.54988
ENSG00000163162	Q8NC42	RNF149	0.927545	1.08224	1.04705	1.17086	1.66978	1.78601	2.49555	3.3557	2.1702	0.994994	1.06748	1.06974	1.33415	1.51609	1.41957	2.19498	2.39505	2.52277
ENSG00000163590	Q5SGD2	PPM1L	0.511234	0.822425	0.743377	0.912504	1.19024	1.10296	3.21383	4.00891	3.7159	0.988803	0.759452	0.884678	0.857011	1.1039	0.890201	2.19345	1.97679	3.50231
ENSG00000083857	Q14517	FAT1	0.911088	0.995032	1.08777	1.31465	1.49648	1.82521	3.04315	2.94283	3.02063	0.972462	0.989408	1.11373	1.55249	1.59788	1.88864	2.18797	2.41139	2.27223
ENSG00000119227	Q86VD9	PIGZ	1.08176	0.860063	1.08991	0.918678	1.41411	0.506944	1.30678	1.2166	0.66343	1.29653	1.03015	1.05105	1.10513	0.856613	0.506944	2.18721	3.10025	2.40168
ENSG00000111799	Q99715	COL12A1	0.857881	0.795229	0.93837	1.43089	1.3262	1.57451	2.0694	1.86231	2.26006	1.00184	0.870463	1.02027	1.83743	1.61437	1.69992	2.17893	2.20837	2.31522
ENSG00000105810	Q00534	CDK6	1.03333	1.12986	1.21132	0.905011	1.28861	1.51013	1.81918	1.83417	2.02406	1.12647	1.14315	1.15016	1.26118	1.50871	1.34062	2.17885	2.29524	2.21117
ENSG00000137494	Q8N9B4	ANKRD42	0.873227	1.07319	0.880442	0.893076	1.13855	1.48028	2.12693	2.92026	3.67338	0.991096	1.21695	1.05694	1.19934	0.963065	1.42378	2.17813	2.03315	1.8892
ENSG00000166147	P35555	FBN1	0.883467	1.26204	1.01956	1.67462	2.5155	2.88126	3.08351	2.99053	2.95692	0.965321	1.00548	1.08655	1.89038	2.36033	2.34461	2.17409	1.9636	2.38761
ENSG00000102385	Q13474	DRP2	0.904131	0.97279	1.18572	1.35988	1.61566	2.16983	3.13337	3.1854	3.21279	1.2494	1.24279	1.11941	1.76768	2.10876	1.42364	2.16533	2.67602	1.87385
ENSG00000215375	Q02045	MYL5	1.09816	1.05498	0.752983	1.14595	1.09428	1.16672	2.03179	1.15044	1.50261	1.86416	0.969686	0.850381	0.963796	1.19542	1.02747	2.15926	1.99708	2.84555
ENSG00000171962	Q9H069	DRC3	1.1871	0.900368	0.940233	1.33222	1.0208	1.72929	0.699115	2.37385	3.02748	1.08263	0.842938	0.972932	1.41557	1.15599	1.36637	2.15835	2.08328	2.05967
ENSG00000186628	A1L4K1	FSD2	0.351662	0.875079	0.84444	1.35073	1.04277	0.922363	3.45133	3.00851	4.26348	0.84914	0.735742	0.868788	0.938572	1.22495	1.5918	2.15583	2.43074	2.72505
ENSG00000113525	P05113	IL5	1	1	1.24877	1	1	1	2.69241	3.48486	5.57694	1	1.32901	1	1.74691	1.57709	1	2.1524	2.54753	2.9097
ENSG00000132466	O75179	ANKRD17	0.836072	0.933396	1.00503	1.11695	1.43716	1.57514	2.94257	3.27366	3.79657	0.846533	1.07362	1.07196	1.32263	1.4749	1.43952	2.14634	1.71498	2.31886
ENSG00000134369	Q8NEY1	NAV1	0.842409	0.973701	1.03103	1.14008	1.25022	1.57634	1.72818	1.80038	3.33581	1.06663	1.19322	0.965654	1.25728	1.1396	1.5026	2.13527	3.26209	2.80744
ENSG00000100902	P60900	PSMA6	0.763915	0.887881	1.04423	1.25155	1.16602	1.288	2.0291	2.80965	2.48048	1.10639	1.02698	1.01617	1.24997	1.17612	1.09215	2.12782	2.0723	1.88469
ENSG00000072657	Q9UKU6	TRHDE	0.778653	1.1415	1.09061	0.845894	1.34491	1.81407	1.84677	2.54527	2.91635	0.667058	0.982509	1.0845	1.22894	1.80434	1.58929	2.12687	2.14974	2.32578
ENSG00000204052	Q5JTD7	LRRC73	1.40655	0.909305	0.909305	1.28319	1.4945	0.950105	0.934023	1.43873	3.78523	1.60485	1.80488	0.909305	0.950105	1.23783	0.950105	2.12098	2.03954	2.12092
ENSG00000162616	Q9UDY4	DNAJB4	1.15196	1.13225	1.08208	0.885932	1.1157	1.35452	2.59249	2.79358	3.0372	1.11924	1.23706	0.972776	0.86729	0.891525	0.773245	2.12096	2.21244	2.08191
ENSG00000198208	Q9Y6S9	RPS6KL1	0.861499	0.991277	0.834868	0.90594	1.18957	0.467129	2.58503	2.3016	0.45817	1.35363	0.977194	1.01317	1.01833	0.929721	0.998549	2.12071	2.59926	2.57241
ENSG00000112697	Q9NV96	TMEM30A	0.855942	1.07131	1.10377	0.961803	1.4126	1.51186	2.27589	2.06613	2.27319	0.915076	1.09783	0.968812	1.36534	1.48384	1.50074	2.11783	1.86014	2.05114
ENSG00000111328	O14519	CDK2AP1	1.08156	0.945419	0.86864	1.51496	1.1922	1.26802	1.20072	1.3145	0.941866	1.24235	1.11284	0.861469	1.27828	1.2779	1.1302	2.11323	2.25721	1.97416
ENSG00000147100	P36021	SLC16A2	1.32849	1.50318	1.27071	1.06964	1.04958	0.757091	1.34072	1.57304	1.3747	1.23743	1.01267	1.10268	1.10631	1.28462	1.26933	2.10994	2.36088	1.96988
ENSG00000107249	Q8NEA6	GLIS3	1.09585	0.876207	1.00178	1.5138	1.33257	1.76219	2.27505	2.25895	2.92433	1.18538	0.880786	1.00777	1.52473	1.72906	1.45853	2.10057	2.46197	2.33291
ENSG00000113391	Q8WUF8	FAM172A	0.912497	0.985648	1.10083	1.04523	1.26597	1.75061	1.75054	1.88522	2.38079	0.867767	1.11312	1.11517	1.35649	1.47591	1.72723	2.0976	2.28164	1.99628
ENSG00000214198	NULL	TTC41P	0.8117	0.314756	0.698206	1.07035	1.01794	0.364922	2.43895	2.65721	5	0.592829	0.815702	0.737649	1.51604	1.18232	0.8492	2.09331	2.28485	1.67256
ENSG00000162601	Q5VVJ2	MYSM1	0.914543	1.056	1.13042	0.989556	1.49009	1.24468	3.57112	3.28584	2.83847	0.995626	1.02675	0.883635	1.35311	1.61864	1.44308	2.09288	2.22165	2.08177
ENSG00000186448	O14709	ZNF197	0.847489	0.787004	0.963883	1.18426	1.21804	0.509283	2.66512	2.42939	2.76767	0.996835	0.951677	0.900262	1.06203	1.20317	1.13296	2.09249	1.57252	1.78909
ENSG00000248487	Q9BUJ0	ABHD14A	0.713138	0.962543	0.801081	1.62208	1.76083	1.21474	1.33861	1.16859	0.901294	1.60779	0.956574	0.750592	0.92276	1.40427	1.4956	2.08838	2.15089	2.43987
ENSG00000124920	Q9Y2G1	MYRF	1.54704	0.970839	0.928623	1.26832	1.04089	0.927844	1.5107	1.33978	0.757458	1.52416	0.967845	0.866891	1.02979	1.11376	1.06519	2.08506	2.03543	2.04026
ENSG00000124225	Q969W9	PMEPA1	0.889962	1.19413	0.989488	1.02077	1.17806	1.27053	1.1493	1.74375	1.74191	0.997445	0.934526	1.01783	1.05777	1.39801	1.34624	2.08466	2.21026	2.53814
ENSG00000115414	P02751	FN1	0.798148	1.15122	0.972244	1.68158	1.63971	2.02053	1.47246	1.97303	2.4576	0.979032	1.13003	1.09252	2.14915	1.88708	2.32915	2.08377	2.37482	2.44058
ENSG00000122642	O95302	FKBP9	1.031	0.97355	1.04814	1.39787	1.48417	1.64839	2.30289	2.41956	2.73289	1.03524	0.901867	1.03499	1.46314	1.54905	1.75783	2.08157	2.414	2.47382
ENSG00000101361	O00567	NOP56	1.18387	1.05549	1.10041	1.29121	1.26004	1.38111	2.89307	3.0235	2.96313	0.927187	1.00864	1.11688	1.16216	1.17903	1.25083	2.07812	2.34541	2.18963
ENSG00000137434	Q5T4I8	C6orf52	0.994723	0.910145	1.01869	0.810978	1.02693	1.87878	3.02401	3.11464	2.84982	0.994842	0.98873	1.004	1.31431	0.847811	0.956619	2.07779	2.12251	2.00886
ENSG00000084710	Q9Y2G0	EFR3B	0.786051	1.00686	0.858109	1.07326	1.16062	0.873203	2.01801	1.87867	0.918239	1.03442	0.934617	0.898462	0.708638	1.17565	1.44347	2.07733	1.77974	2.57862
ENSG00000100354	Q9UPQ9	TNRC6B	0.901495	0.871531	0.961813	1.06909	1.21431	1.31863	2.06512	2.49717	2.7036	1.03054	0.907423	1.02604	1.12288	1.27674	1.41989	2.07703	1.91998	2.1131
ENSG00000162695	Q8NEW0	SLC30A7	0.936275	1.02143	1.06171	0.90984	1.28042	1.24211	2.42873	3.45026	3.26403	0.909331	1.10068	0.957116	0.993878	1.40066	1.24888	2.07481	1.97588	2.20896
ENSG00000183853	Q96J84	KIRREL	1.21876	1.30349	1.13786	1.28451	1.177	1.7319	1.38205	1.60078	1.21223	1.44174	1.06523	1.14462	1.31592	1.43181	1.38183	2.07264	2.25047	2.40947
ENSG00000204406	Q9P267	MBD5	0.886037	0.614978	0.831046	1.3056	1.0875	1.04408	3.05509	3.23035	3.34628	0.726058	0.791321	1.17011	1.44605	1.22513	1.48836	2.07219	2.44029	2.13355
ENSG00000089057	Q9UGH3	SLC23A2	1.05594	1.21855	1.12423	1.42627	1.55652	1.24083	1.3305	1.69809	2.19828	1.25259	1.0606	1.10679	1.31711	1.61347	1.6168	2.068	2.18018	2.33486
ENSG00000143951	O95876	WDPCP	1.10813	0.969314	1.02694	0.796275	1.45599	1.7164	2.29257	3.13208	3.16399	0.785914	1.0922	1.02857	1.09395	1.52553	1.10512	2.06173	2.61711	1.89079
ENSG00000118257	O60462	NRP2	0.730924	0.89331	0.958703	1.07322	1.33399	1.4716	1.65579	1.9197	2.09224	0.840664	1.11295	1.25301	1.36525	1.55143	1.82765	2.05315	2.05782	2.73013
ENSG00000128298	Q6UXY1	BAIAP2L2	0.936872	0.687378	0.804433	1.06457	1.0873	0.788235	0.660922	1.212	0.660922	1.02994	0.913533	0.949156	0.788235	0.788235	1.1603	2.04869	2.18169	2.7284
ENSG00000173706	Q9ULI3	HEG1	0.944231	1.01546	1.03676	1.14673	1.20912	1.25441	1.60828	1.584	1.52067	1.04651	0.858464	0.95277	1.08474	1.41825	1.69522	2.04854	2.30777	2.26415
ENSG00000242337	NULL	TFP1	1	1	1	1.1817	1.20693	0.874959	2.98893	2.28398	0.822372	1	1	1	2.41026	2.05482	0.874959	2.04512	2.11664	2.10288
ENSG00000130561	P10523	SAG	1	1	1	1.81219	1.57299	1	5.14764	4.02636	1	1	1	1	1.9719	1.45214	1.722	2.04419	2.57382	1.96524
ENSG00000081800	Q9BZW2	SLC13A1	1	1	1	0.928898	0.928898	0.928898	1	2.09028	1	1	1	1	0.928898	0.928898	0.928898	2.04419	2.18361	2.27074
ENSG00000139055	Q96DN0	ERP27	1.13088	0.829717	0.829717	1.41937	0.92938	2.66711	4.14587	2.7773	5.25889	1.10543	0.829717	1.00017	1.38229	1.34959	2.16274	2.04419	1.74904	2.55709
ENSG00000205002	Q4LEZ3	AARD	1	1	1	1	1.37942	1	2.56496	2.09028	5.25889	1	1	1	1	1.30283	1	2.04419	1.74904	2.55709
ENSG00000166743	Q08AH1	ACSM1	1	1	1	1.28319	0.950105	0.950105	2.56496	5.02346	1	1	1	1	0.950105	0.950105	0.950105	2.04419	2.57382	2.83211
ENSG00000136688	Q9NZH8	IL36G	1	1	1	1.35058	1.57299	1	1	2.7773	1	1	1	1	1	1.68976	1.47202	2.04419	2.94339	2.55709
ENSG00000229859	P0DJD8	PGA3	1	1	1	1	1	1	2.56496	2.32885	2.79144	1	1	1	1	1	1	2.04419	1	1.96524
ENSG00000248553	NULL	OR52H2P	1	1	1	1	1.57299	1	2.56496	2.32885	1	1	1	1	1	1.57709	1	2.04419	2.18361	1.96524
ENSG00000248652	NULL	RP11-101B14.4	1	1	1	1	1	1	4.14587	1.83381	1	1	1	1	1	1	1	2.04419	2.18361	2.55709
ENSG00000126952	Q9H1B4	NXF5	1	1	1	1	1.73756	1	2.56496	1.83381	1	1	1	1.30194	1	1.57709	1.47202	2.04419	1.74904	2.55709
ENSG00000014257	P15309	ACPP	1	1	1	1.52722	1	1	2.56496	3.41305	1	1	1	1	1	1	1.722	2.04419	2.94339	2.27074
ENSG00000113763	Q6ZN44	UNC5A	0.909305	0.909305	0.909305	0.886131	1.22234	0.886131	1	2.09028	1	1.21146	0.909305	0.909305	0.886131	1.28679	0.886131	2.04419	2.18361	1.96524
ENSG00000101638	O15466	ST8SIA5	1	1	1	1.67654	2.02893	1	4.14587	1.54036	1	1.33229	1	1	1.48733	2.76451	2.50971	2.04419	2.18361	1.96524
ENSG00000144619	Q8IWV2	CNTN4	1	1	1	1.35058	1	1	1.96973	2.32885	2.79144	1	1	1	1	1.45214	1	2.04419	2.94339	2.27074
ENSG00000100678	P57103	SLC8A3	1.36297	1	1	1	1.37942	1	1	1.83381	5.25889	1	1	1	1	1	1	2.04419	1.74904	2.55709
ENSG00000116016	Q99814	EPAS1	0.922098	1.26275	0.98628	1.25731	1.38937	1.98417	1.11169	1.72361	1.39824	0.895936	1.26051	1.03516	1.31374	1.55825	1.48159	2.02617	2.14125	2.74333
ENSG00000020577	Q9UPU9	SAMD4A	1.04129	0.82712	0.988116	1.18761	1.14208	1.1836	2.78875	2.62143	3.1706	1.30545	0.8029	1.0707	1.03803	1.03599	0.904764	2.02359	2.04548	2.27423
ENSG00000164037	Q4ZJI4	SLC9B1	1.44965	1.15255	1.48777	1.52979	1.44463	1.91572	3.82294	3.69011	3.03547	1.28754	1.38049	1.28308	1.71478	1.89928	1.29379	2.01534	1.90535	2.52765
ENSG00000196376	Q5T1Q4	SLC35F1	1	1.71298	1	1.52977	0.912458	0.912458	2.74999	2.83276	5.6962	1	1	1.20544	1.35713	1.63766	1.34316	2.00743	2.27531	2.74013
ENSG00000241973	P42356	PI4KA	1.15797	1.06522	1.00942	1.49245	1.34687	1.2263	1.27144	1.29871	1.53846	1.4244	1.07736	1.0021	1.39325	1.49737	1.81875	1.99638	2.05958	2.01376
ENSG00000174567	Q6ZVE7	GOLT1A	1.06132	0.778684	1.0219	0.984323	1.57721	0.728816	2.49658	2.22894	2.24029	1.37431	0.778684	1.07524	1.27318	0.728816	1.07283	1.99584	2.06564	1.8224
ENSG00000147862	O00712	NFIB	0.838165	1.00854	0.918871	1.00092	1.31262	1.26695	1.34656	1.48279	1.83157	0.867816	1.05248	0.992558	1.3582	1.37547	1.32181	1.99366	2.13574	1.92483
ENSG00000008441	Q14938	NFIX	0.627013	1.14476	0.734558	1.1315	0.991321	0.925481	0.513947	0.94248	2.08282	1.11083	0.96248	0.956527	0.851855	1.12362	1.08418	1.9918	2.22828	2.88558
ENSG00000109016	Q6IAN0	DHRS7B	1.01195	1.50634	1.08047	1.17382	1.15619	1.53315	1.9364	2.87981	2.17548	1.14613	1.21985	1.25101	1.07036	1.37083	1.05536	1.98952	2.08056	2.16843
ENSG00000196588	Q969V6	MKL1	1.51744	1.35569	1.02756	1.22499	1.02192	1.41385	0.935165	1.26082	1.65216	2.4366	1.11107	0.883284	1.46904	1.18519	0.933289	1.98935	2.13439	1.93063
ENSG00000141376	Q9H6U6	BCAS3	0.920534	0.764846	0.994728	1.19941	1.10499	1.67987	1.91988	1.68232	2.11479	1.04484	1.07801	1.12605	1.41036	1.20012	1.24682	1.98884	2.40182	1.78564
ENSG00000255587	Q7Z6P3	RAB44	1	1	1	0.950105	0.950105	0.950105	2.72377	0.875591	0.875591	1	1	1	0.950105	0.950105	1.39858	1.98829	1.91195	2.23897
ENSG00000165935	A6NFE2	SMCO2	0.715678	0.525089	0.794011	2.1469	1.64193	2.68989	4.51399	3.42372	4.39156	0.86021	0.856615	0.683633	2.09007	1.9104	1.90417	1.97627	2.48818	2.46726
ENSG00000003756	P52756	RBM5	0.907303	0.889638	0.915594	1.09877	1.13033	1.17091	2.871	3.33659	3.44752	0.889453	0.968269	0.960993	1.20074	1.11247	1.08649	1.96922	1.74387	1.93072
ENSG00000158023	Q8TBY9	WDR66	1.05998	1.03517	1.05383	1.09113	1.00268	0.984579	3.08624	2.30678	1.89237	0.892173	1.12203	0.895716	1.28441	1.30619	1.48782	1.96729	2.30304	2.47418
ENSG00000134352	P40189	IL6ST	0.928146	1.03022	1.02165	0.899094	1.36861	1.09254	2.57626	2.83869	2.6728	0.930988	1.26328	0.973864	1.2749	1.30483	1.0824	1.96351	1.70577	1.73625
ENSG00000118058	Q03164	KMT2A	0.891065	0.985128	0.918052	0.964872	1.31456	1.52014	2.55724	2.81199	2.13707	0.995441	0.988699	0.961382	1.16586	1.21609	1.33614	1.96244	1.95618	2.23396
ENSG00000111817	Q9UL01	DSE	0.810333	0.78444	1.05211	1.02466	1.38233	1.53359	2.44633	3.23001	2.45055	0.882706	0.96462	1.14373	1.58954	1.45904	1.59268	1.96191	2.08943	2.28869
ENSG00000164296	Q17RP2	TIGD6	0.856055	0.806695	1.01795	0.991834	0.885614	1.43894	2.96033	3.50761	3.52364	0.741196	0.884489	0.939793	0.719901	0.909085	1.11268	1.96138	1.45631	1.83864
ENSG00000123066	Q71F56	MED13L	0.980021	0.999823	1.0771	1.30387	1.41409	1.63398	2.51847	2.61627	3.01726	1.11535	0.979192	1.21105	1.43137	1.48535	1.53646	1.96032	1.85462	2.23117
ENSG00000197302	Q7Z2F6	ZNF720	0.977835	1.0842	1.30028	0.932762	1.15809	0.930234	2.49788	4.03236	3.01996	1.12496	1.40459	1.17111	0.898721	1.02079	1.06936	1.95688	2.43824	1.98567
ENSG00000146963	Q9Y383	LUC7L2	0.942039	1.26377	0.986481	1.04934	1.48065	1.721	2.18933	2.98179	3.47167	1.11576	1.01849	1.17062	1.11874	1.33902	1.51494	1.95546	2.0297	2.30495
ENSG00000122779	O15164	TRIM24	0.820316	1.28012	1.06533	1.12958	1.48107	1.42874	2.85446	3.11728	2.92509	0.820563	1.17981	1.16251	1.18895	1.52926	1.35569	1.9535	1.30156	1.58338
ENSG00000170634	P14621	ACYP2	1.19226	0.979568	1.1821	1.03469	1.35129	0.839595	2.08874	2.05427	1.48704	1.19548	1.07683	1.17597	1.131	1.37025	1.18346	1.95244	2.36383	2.18776
ENSG00000188786	Q14872	MTF1	1.09512	0.938438	1.02775	1.20304	1.06525	1.18379	2.44935	2.4201	2.85003	1.10304	0.90076	0.846931	1.16321	1.18541	0.962267	1.9472	1.46018	1.68875
ENSG00000182752	Q13219	PAPPA	0.978305	1.02003	0.996663	1.63156	1.946	1.14108	2.29668	2.38536	2.43415	1.26241	1.03582	1.03694	1.96762	1.92727	1.93108	1.94523	2.28464	2.15691
ENSG00000198589	P50851	LRBA	0.815787	0.961951	1.09272	1.04994	1.43556	1.41804	2.16391	2.42788	2.51227	0.896905	1.12962	1.19973	1.40919	1.31686	1.47588	1.94388	2.37406	1.99465
ENSG00000109790	Q96PQ7	KLHL5	0.924842	0.974746	1.08871	1.26396	1.62169	1.78668	2.32653	2.24238	2.44171	0.841993	1.01998	1.00327	1.46448	1.51018	1.51083	1.93179	1.93751	1.79273
ENSG00000132274	Q8IYM9	TRIM22	1.00323	0.917932	0.96614	3.18781	3.25668	1.79381	5.47367	5.63982	4.58002	1.00335	1.04681	1.25637	1.39381	1.39876	1.26984	1.92096	1.90348	2.79954
ENSG00000159346	Q96A54	ADIPOR1	1.09194	1.00168	1.02319	1.25899	1.30885	1.31235	2.14852	2.15285	1.80548	0.936648	0.930344	1.09649	1.41005	1.2538	1.31568	1.91499	2.10363	1.81645
ENSG00000156113	Q12791	KCNMA1	0.762025	1.00863	1.13293	1.07169	1.50539	1.66893	1.85287	2.06077	2.43981	0.832533	0.85821	1.12097	1.29708	1.78806	1.82929	1.90169	1.84301	2.50065
ENSG00000154114	Q5QJ74	TBCEL	1.12247	1.15338	1.13313	1.10122	1.16871	1.16861	2.62205	2.63204	2.32019	0.993517	1.1694	1.03967	1.39396	1.18002	1.01105	1.89774	2.14999	1.93858
ENSG00000169760	Q8N2Q7	NLGN1	0.89053	0.9808	1.03875	1.24406	1.49532	2.55937	1.73115	2.24158	2.85674	0.977144	0.840249	1.06263	1.29298	1.59321	1.3262	1.89539	2.44662	2.24231
ENSG00000155099	Q8N4L2	TMEM55A	0.82623	1.03966	1.13751	0.999959	1.03465	1.30591	2.36563	3.02018	3.4855	0.843895	0.863929	1.01563	0.9192	1.10487	1.1253	1.89493	2.31454	2.105
ENSG00000089916	Q9NWQ4	GPATCH2L	0.809083	0.956222	1.01329	0.950036	1.25463	1.17763	3.31454	2.81062	3.52696	0.952948	1.13329	1.03897	1.11872	1.21791	1.35414	1.88531	1.53791	2.02762
ENSG00000154978	Q96AW1	VOPP1	1.23078	1.17457	1.0274	1.18206	1.15124	1.14402	1.60009	1.96554	1.88603	0.99519	1.0031	1.07983	1.11095	1.21983	1.3355	1.88394	2.47653	1.88071
ENSG00000176771	O14513	NCKAP5	1.13384	0.992221	1.17287	1.11348	1.31923	2.65531	2.4043	2.36463	2.64246	1.22514	1.30444	1.17389	1.32538	1.47833	1.59487	1.8631	2.37633	1.62121
ENSG00000106771	Q9H330	TMEM245	0.861539	1.05612	1.0913	1.07826	1.46102	1.56823	1.95695	1.99853	2.23467	0.94939	1.04248	1.1049	1.38203	1.67541	1.69305	1.86228	1.81148	2.07965
ENSG00000122406	P46777	RPL5	1.02846	0.957571	0.988082	1.23759	1.19985	1.6719	2.36325	2.16206	2.52692	0.876286	1.0977	1.02371	1.19405	1.1419	1.24358	1.85721	2.46719	1.72346
ENSG00000178031	Q8N6G6	ADAMTSL1	1.31905	0.978107	1.68081	1.24353	1.0086	0.641199	1.64175	2.96179	0.640069	1.17717	1.17154	1.417	1.12012	1.08347	1.10414	1.856	2.33676	2.80292
ENSG00000106261	P17029	ZKSCAN1	1.14034	0.84096	1.09694	0.933442	1.01191	1.08792	2.32315	2.45029	2.4467	1.17959	0.806189	0.966126	1.11359	1.06043	1.30429	1.85307	1.90776	1.61813
ENSG00000181827	Q2KHR2	RFX7	0.850022	1.05552	0.951578	1.16347	1.54762	2.02366	2.3403	2.85474	2.36908	1.00279	1.1208	0.962019	1.71547	1.67494	1.95489	1.85143	1.81313	2.03173
ENSG00000104133	Q96JI7	SPG11	0.84655	0.757588	0.96843	1.01522	1.19349	1.11809	2.23954	2.53321	2.29308	0.879801	0.911183	1.03068	1.30935	1.25493	1.07858	1.84299	1.59434	1.58759
ENSG00000174437	P16615	ATP2A2	0.985313	1.14255	1.01359	1.32142	1.18538	1.60408	1.32337	1.35991	1.74757	1.12586	1.23302	1.20274	1.43826	1.4387	1.56839	1.83683	2.03925	2.21855
ENSG00000165555	Q6NXP6	NOXRED1	0.692308	1.09594	0.848121	1.09276	1.44392	0.859084	2.92042	3.33999	2.15979	0.692391	0.788519	0.698765	1.46025	0.835312	1.07766	1.82421	2.19368	2.00273
ENSG00000145592	P61927	RPL37	1.06878	0.96187	0.885882	1.32604	1.29784	1.32258	2.24803	2.26907	2.01509	0.893126	1.02908	0.987169	1.19119	1.1512	1.13119	1.82251	2.40913	1.78415
ENSG00000106852	Q9UPM6	LHX6	0.792803	1.68259	1.08477	0.841293	0.841293	0.841293	1.58082	0.802558	0.802558	0.792803	1.18381	0.955674	0.841293	1.42158	0.841293	1.82245	2.36224	2.05222
ENSG00000115464	Q70CQ2	USP34	0.827523	0.923414	0.974951	1.02385	1.42998	1.52641	2.31314	2.2734	2.44848	0.884439	1.05819	1.04772	1.38004	1.42974	1.47846	1.81712	1.64746	1.7767
ENSG00000115523	P22749	GNLY	1	1	1.24877	1.35058	1	1	0.886584	3.02596	0.886584	1	1.4932	1	1	1	1.47202	1.81234	2.28191	2.0132
ENSG00000151364	Q9BQ13	KCTD14	0.785939	0.785939	0.785939	1.52722	1.88769	1	1	2.32885	1	1.0471	0.785939	0.785939	1	1.68976	1.93811	1.80005	2.57382	2.27074
ENSG00000198125	P02144	MB	1.06776	1.50876	0.916816	1.06331	1.36799	1.68667	1	1	4.05261	1.38265	1.37604	1.23406	2.59266	0.787303	1.15893	1.80005	2.57382	1.96524
ENSG00000197928	Q86XU0	ZNF677	0.697663	0.697663	0.697663	0.899199	0.899199	0.899199	2.56496	1.83381	1	0.697663	0.927202	0.697663	0.899199	0.899199	0.899199	1.80005	2.18361	2.27074
ENSG00000186795	Q7Z418	KCNK18	1	1	1	1	1	1	1	1.83381	1	1	1	1	1	1	1	1.80005	2.18361	2.27074
ENSG00000132530	Q6GPH4	XAF1	1	1.71298	1	3.17192	3.31337	2.72658	7.59736	2.99279	1	1	1	1	0.950105	1.37969	0.950105	1.80005	1	1
ENSG00000243680	NULL	RPL37P23	0.639655	1.28175	0.916449	1.05929	1.40155	1.81791	2.35064	2.19958	2.31181	0.948896	1.11219	1.13961	0.774536	1.01726	0.966175	1.79751	3.51487	1.95831
ENSG00000166128	Q92930	RAB8B	0.900098	0.803102	1.04373	1.00324	1.06709	0.937037	2.404	2.07944	2.18556	0.801893	0.972516	0.960543	1.00123	1.15697	1.12788	1.79679	1.96401	1.89043
ENSG00000064313	Q6P1X5	TAF2	0.883673	0.83141	0.994353	1.10791	1.48002	1.58208	3.11887	2.65538	3.00586	0.905842	1.09248	0.954292	1.39105	1.48207	1.56002	1.78657	1.57039	1.96375
ENSG00000139865	NULL	TTC6	1.13166	0.931341	0.889524	1.26841	2.17944	1.96229	2.71943	3.08138	3.10572	0.923787	0.655258	0.83002	0.823227	1.34709	1.48747	1.7758	1.24056	0.947225
ENSG00000144724	P23470	PTPRG	1.03595	0.934356	1.02469	1.42445	1.55158	1.46414	1.14945	1.41502	1.56784	1.17823	1.06114	1.11203	2.28799	2.08758	2.03862	1.77106	1.31228	1.55722
ENSG00000118762	Q13563	PKD2	0.752571	1.15852	1.00698	1.10499	1.50818	1.29189	2.35046	2.02734	2.43353	0.901304	1.0501	0.956172	1.48034	1.56766	1.43435	1.76531	1.30859	1.78244
ENSG00000172379	Q9HBZ2	ARNT2	1.12754	0.950974	1.03832	1.31716	1.17695	1.45775	1.01254	1.31683	1.46553	1.23055	0.75941	0.969567	1.26928	1.50081	1.41164	1.74962	2.22564	2.17763
ENSG00000232040	Q6R2W3	ZBED9	0.900222	0.794752	0.870144	1.00533	1.21474	1.12102	3.23631	3.39605	3.47914	0.679572	0.816893	0.738875	0.731058	1.12752	0.95099	1.74379	2.09009	1.85011
ENSG00000113273	P15848	ARSB	1.00327	1.14076	1.0806	1.28963	1.36826	1.54648	1.85649	2.33189	1.57622	0.972752	0.882118	0.987528	1.38479	1.59558	1.65629	1.74012	2.36176	2.29556
ENSG00000172260	Q7Z3B1	NEGR1	0.920001	0.887131	1.04166	0.789154	1.35041	1.17705	1.70943	1.97076	0.765421	0.775684	0.789492	0.93952	1.16225	1.72466	1.49539	1.73395	1.99571	2.28727
ENSG00000151468	Q9BQI4	CCDC3	1.40391	1.14253	1.16792	1.19633	1.33045	1.17683	0.596291	1.65608	1.66451	1.09266	1.17154	1.417	1.6133	1.09331	0.945929	1.72906	2.38229	2.46159
ENSG00000187953	NULL	PMS2CL	1.07855	1.01191	1.11992	1.3015	1.76058	2.11967	2.71795	2.81698	2.37053	1.33571	1.25155	1.0153	1.3126	1.61418	1.40113	1.68728	1.704	1.70189
ENSG00000188039	Q149M9	NWD1	1	1	1	0.950105	1.4945	0.950105	0.934023	1.43873	0.934023	1	1	1	0.950105	1.23783	1.63608	1.68128	2.40401	2.12092
ENSG00000198408	O60502	MGEA5	0.76552	1.00505	1.03102	1.03266	1.19048	1.20152	2.15238	2.2983	2.49805	0.839358	1.01631	1.08811	1.28965	1.19205	1.21475	1.68026	1.52447	1.70231
ENSG00000151065	Q8IZD4	DCP1B	0.959157	1.0579	1.12775	1.46596	1.38402	1.68778	2.23497	2.40722	1.9344	1.16493	1.23848	0.929697	1.46318	1.26246	1.37948	1.67971	1.736	1.75285
ENSG00000166233	Q9Y4X5	ARIH1	0.944476	1.11122	0.91609	1.09031	1.29783	1.16647	2.18689	2.47937	2.32497	0.918715	1.16196	1.08958	1.21565	1.22445	1.12963	1.65325	1.67567	1.64838
ENSG00000131013	Q8WUA2	PPIL4	0.942048	1.28365	1.18375	0.856918	1.13196	1.05004	2.74554	3.35998	3.24472	1.08378	1.38421	1.07122	1.18696	1.10235	1.12326	1.65175	1.87014	1.71929
ENSG00000186566	Q9UKJ3	GPATCH8	0.957163	0.96865	1.08802	1.24066	1.29179	1.34063	2.47642	2.32686	2.35138	1.12501	1.00037	0.941127	1.38369	1.31578	1.59225	1.62434	2.07978	2.14493
ENSG00000168137	Q9C0A6	SETD5	0.949384	1.13228	1.01714	0.997791	1.22081	1.33662	2.33566	2.86583	2.47359	0.937834	0.901178	1.00265	0.993176	1.13703	1.18351	1.61239	1.56952	2.11434
ENSG00000173230	Q14789	GOLGB1	0.624086	0.825051	0.881939	0.983152	1.53132	1.53893	2.56473	2.91461	2.95951	0.877645	1.20132	1.09868	1.38342	1.37872	1.41007	1.60092	1.46298	1.70969
ENSG00000074054	Q7Z460	CLASP1	0.92302	1.10174	1.01326	1.02527	1.36089	1.39008	2.09408	2.59027	2.40946	1.00025	0.994562	1.07105	1.14723	1.24755	1.25304	1.59471	1.66288	1.82896
ENSG00000090054	O15269	SPTLC1	0.970654	0.968575	0.986195	1.20766	1.35025	1.42477	2.26043	2.45216	2.25317	0.873108	0.94993	0.980415	1.38262	1.35222	1.30742	1.59245	1.53384	1.64366
ENSG00000113597	A5PLN9	TRAPPC13	1.00202	1.05271	1.13832	0.880325	1.3246	1.09189	2.29986	2.59378	2.25201	0.823122	1.30819	1.12759	1.07826	1.17825	1.09239	1.59143	1.25166	1.55423
ENSG00000052841	Q96AE7	TTC17	0.966565	1.03821	0.981538	1.03534	1.1838	1.58899	2.22349	2.20999	2.60707	0.925623	1.14173	1.15997	1.26444	1.16798	1.04024	1.58841	1.44016	1.28417
ENSG00000138658	Q86YA3	ZGRF1	0.715082	1.1395	0.844316	0.81805	1.41757	1.30968	2.30409	2.57783	2.58294	0.705984	0.898492	0.877373	1.2695	1.30463	1.01132	1.58556	1.44996	1.78052
ENSG00000165494	O94913	PCF11	0.740334	0.887655	0.858332	0.917701	1.31029	1.20177	2.35536	2.68492	2.92397	0.715098	0.800389	0.966178	1.06951	1.14788	0.905455	1.55162	1.10901	1.65829
ENSG00000008294	O60271	SPAG9	0.785195	0.898894	1.02287	1.01135	1.31274	1.25552	2.11052	2.21763	2.33733	0.891544	0.977553	1.07111	1.11471	1.25893	1.16844	1.55035	1.62465	1.80432
ENSG00000139988	Q96NR8	RDH12	1.48208	0.870447	0.870447	1	1.37942	1	3.63452	3.20442	4.05261	0.870447	0.870447	1.04927	1	1	1	1.51982	2.18361	3.09962
ENSG00000185104	Q9UNN5	FAF1	0.908296	1.00843	1.01671	1.0975	1.18045	1.33177	2.1558	2.18737	2.23387	0.855849	1.01288	1.10197	1.23962	1.25106	1.27034	1.5167	1.98128	1.50407
ENSG00000079387	Q9P0U3	SENP1	0.903935	0.797604	1.04832	1.05264	1.33886	1.33995	2.1454	2.50942	2.25637	0.877214	1.07633	1.11027	1.02072	1.28668	1.19315	1.50289	1.39199	1.61159
ENSG00000241170	NULL	RP11-147I3.1	0.994648	0.737553	1.08414	1.0519	2.16899	3.54806	2.24091	2.13421	1.95327	0.947275	0.998296	1.02268	1.33052	2.3632	2.32792	1.49401	0.843	2.35035
ENSG00000076321	Q9Y2M5	KLHL20	0.927227	1.03864	1.00147	0.946993	1.05022	1.05969	2.00017	2.14058	2.11217	0.811413	1.17694	0.995043	0.849503	0.855001	1.07164	1.48033	1.35794	1.43321
ENSG00000118260	P16220	CREB1	0.925739	0.859007	1.00506	0.823974	1.06307	1.31412	2.28447	2.44222	2.81493	0.947831	1.01446	0.854332	0.987141	1.02043	0.807412	1.46398	1.44168	1.65101
ENSG00000137871	Q6N043	ZNF280D	0.802792	0.875158	0.961084	0.902081	1.24553	1.28643	2.38919	2.32497	2.63455	0.756683	0.953	0.958296	1.02479	1.07782	1.11434	1.45842	1.65609	1.45965
ENSG00000135697	Q9HAY6	BCO1	1.29648	0.914186	0.877066	2.51924	2.25438	2.55375	2.40338	2.86404	1.84963	1.15505	1.28543	1.25417	1.7968	1.83099	2.01252	1.45564	1.64581	1.60813
ENSG00000119686	Q9UPI3	FLVCR2	0.911725	1.10087	1.30622	1.10178	1.22378	1.31588	0.454919	0.454919	0.454919	1.1257	1.18765	0.99193	0.999591	1.15454	0.980172	1.41013	0.795672	0.736789
ENSG00000153956	P54289	CACNA2D1	0.80318	1.11881	0.99504	1.1493	1.56486	1.66375	2.23238	1.87073	2.05415	0.804461	1.05801	1.07954	1.68299	1.81201	1.70505	1.40347	1.14358	1.44728
ENSG00000171988	Q15652	JMJD1C	0.666632	1.05393	0.958848	1.01063	1.6541	1.4629	2.72649	2.67334	2.83941	0.736709	1.27595	1.1451	1.11668	1.468	1.37914	1.38233	1.24986	1.6043
ENSG00000085433	O94967	WDR47	0.827016	0.893397	1.13978	0.719066	1.18333	0.928277	2.14998	2.41101	2.33432	0.832835	1.0179	0.94681	0.690934	0.87352	0.939713	1.35129	0.826698	1.41402
ENSG00000127993	Q5RL73	RBM48	1.09075	0.841731	1.18248	0.944445	1.32894	1.65888	2.51848	2.61671	2.99258	0.95312	1.03217	1.12231	1.06159	1.03231	1.04797	1.34689	1.33148	1.63614
ENSG00000165525	O60524	NEMF	0.825542	1.07031	1.00785	0.925223	1.12024	1.34365	1.82296	2.11979	2.14891	1.01982	0.962304	1.08482	1.1947	1.17505	0.999882	1.32397	1.06104	1.28955
ENSG00000166321	Q86X67	NUDT13	1.0003	1.13356	1.12695	1.15621	1.60755	0.935032	2.68518	2.65375	2.43052	0.897596	0.775489	1.22688	1.16247	1.20765	1.32847	1.32138	1.14705	1.84606
ENSG00000155744	Q8IXS8	FAM126B	0.91094	1.08865	0.946852	0.638303	0.976973	0.932319	2.41038	2.73472	2.3736	0.881138	0.905613	0.882661	0.679111	0.846079	0.794431	1.27364	1.44275	1.45955
ENSG00000165675	Q16206	ENOX2	0.931955	1.03054	0.9626	1.20431	1.63697	2.36453	2.21347	2.47001	2.64663	0.891769	1.22904	1.14867	1.63522	1.61013	1.94915	1.26796	1.75469	1.40796
ENSG00000111860	Q5SZL2	CEP85L	0.840369	0.997428	1.02623	0.947712	1.39468	1.59435	3.15962	3.04117	2.79617	0.709134	1.29934	1.10957	1.07626	1.34991	1.10913	1.26309	1.25053	1.22771
ENSG00000095777	Q8NEV4	MYO3A	0.676654	0.956126	0.772118	0.722336	0.929308	0.534835	2.40046	2.09558	2.34645	0.876206	0.930108	0.752126	0.93431	1.25605	0.920985	1.18358	1.26431	1.48056
ENSG00000188994	O60281	ZNF292	0.694164	0.985381	0.848083	0.710894	0.973587	0.968666	2.05461	2.13456	2.26407	0.718417	0.973784	1.10022	0.919715	0.911232	0.873699	1.14106	1.05994	1.16992
ENSG00000229809	P0C7X2	ZNF688	1.11969	1.24888	0.909737	0.878995	1.53587	1.22408	0.336755	0.336755	0.336755	1.39764	1.03792	0.992584	0.634408	1.10943	0.911788	1.04385	0.588999	1.21908
ENSG00000163646	P58418	CLRN1	1	1.46647	1	1	1	1	3.63452	3.41305	4.05261	1	1.32901	1	1	1.45214	1	1	1	1
ENSG00000067066	P23497	SP100	0.806263	0.980955	1.04754	2.02149	2.36385	2.1817	2.63583	2.07205	2.7115	0.710363	1.1402	1.11551	1.14279	1.13154	1.44406	0.904609	1.01056	0.969102
ENSG00000138172	Q9HA72	CALHM2	1.49782	1.72277	1.38591	0.926901	1.20045	1.29079	0.484191	0.484191	0.484191	1.52807	0.907644	1.11987	0.78574	0.85212	0.87174	0.871566	1.42516	0.7842
ENSG00000142046	Q6ZNR0	TMEM91	1.39665	1.56117	0.943323	1.03629	0.826818	0.979677	0.309839	0.477265	0.309839	1.35556	0.821897	1.17725	1.12419	0.80172	1.09283	0.83527	0.541922	0.877499
ENSG00000135722	Q96CD0	FBXL8	0.980166	1.59546	0.890566	1.24537	0.885791	0.642149	0.456373	0.456373	0.456373	1.48986	1.2211	0.837096	0.955088	1.01273	1.37268	0.821492	0.456373	0.456373
ENSG00000164093	Q99697	PITX2	0.655822	0.481173	0.927282	1.57022	0.62511	2.62438	0.466476	0.466476	0.466476	0.906269	0.845173	0.933273	1.60576	0.985855	0.62511	0.70896	0.466476	0.466476
ENSG00000025708	P19971	TYMP	1.36771	0.748409	1.1266	1.12444	1.02722	0.447642	0.45704	0.45704	0.45704	1.09832	0.818537	0.603294	0.781991	0.803418	0.658939	0.694619	0.45704	0.45704
ENSG00000239264	Q8NBS9	TXNDC5	0.875649	0.914302	0.898678	1.11814	0.878421	0.996915	0.456392	0.456392	0.456392	1.09841	0.889422	1.00859	1.01443	0.67574	0.684992	0.693635	0.798249	0.739176
ENSG00000186523	Q8N7N1	FAM86B1	1.22953	0.69918	1.20149	1.17842	1.13624	0.469133	0.449198	0.449198	0.449198	1.10312	0.997508	0.901799	0.819534	0.6112	0.690574	0.682701	0.449198	0.727525
ENSG00000158882	Q969M1	TOMM40L	1.07049	1.76283	1.06599	0.785943	0.730417	0.57797	0.409133	0.502888	0.367133	1.11103	0.94149	0.988009	0.695161	0.636858	0.441601	0.657643	0.434148	0.407666
ENSG00000110442	Q9P000	COMMD9	0.986193	0.857114	0.941868	0.826209	0.7907	0.652218	0.482111	0.464278	0.386043	1.02711	1.17957	0.973825	0.861947	0.741108	0.836104	0.647994	0.747868	0.654877
ENSG00000136933	Q7Z6M1	RABEPK	0.927429	1.05501	0.959721	1.21805	0.888878	0.633718	0.49664	0.394462	0.398084	1.02167	1.0465	0.980918	0.832443	0.854232	0.747972	0.6403	0.677613	0.447217
ENSG00000049283	Q9H201	EPN3	1.23296	0.525279	0.900268	0.565604	0.889688	0.565604	0.404345	0.622838	0.404345	1.10577	1.31067	0.68388	0.84124	1.07153	0.565604	0.614532	0.404345	0.404345
ENSG00000253293	P31260	HOXA10	0.932458	0.865908	0.884219	0.955412	0.849159	0.751108	0.269803	0.807462	1.0934	0.692253	0.821686	0.803936	0.764308	1.08108	1.00321	0.612668	0.269803	0.436974
ENSG00000197261	Q5SZD1	C6orf141	0.805511	1.38999	0.85436	0.618399	0.766874	0.556454	1.40032	0.655965	0.80385	0.984272	1.08035	0.888039	0.525349	0.611028	0.403796	0.608549	0.427634	0.400733
ENSG00000167995	O76090	BEST1	1.47532	1.08165	1.06811	0.969245	0.984186	0.786494	0.502853	0.551714	0.161648	0.923099	0.657446	0.792395	0.516062	0.635972	0.503454	0.595562	0.475794	0.41335
ENSG00000183060	Q5XG99	LYSMD4	0.825949	0.951404	0.927174	0.772312	0.788784	0.609558	0.427385	0.505304	0.216976	1.01774	1.08917	1.03533	0.623818	0.621322	0.607779	0.584928	0.216976	0.42641
ENSG00000078246	O75386	TULP3	0.868653	1.04095	0.941111	0.759486	0.840051	0.899986	0.408942	0.415734	0.474822	0.971461	0.795039	0.927152	0.922091	1.01347	0.895152	0.5838	0.658564	0.48681
ENSG00000079134	Q96FV9	THOC1	0.843645	0.988766	0.970816	0.782069	0.814866	0.710479	0.831005	0.68835	0.700845	0.85956	0.959845	1.02434	0.776317	0.751652	0.688029	0.580908	0.406237	0.412751
ENSG00000106804	P01031	C5	0.918928	0.845119	0.853355	0.878592	0.940947	0.761445	0.690148	0.408684	0.420947	0.908259	0.972537	0.875226	0.979062	0.745689	0.678231	0.571871	0.439257	0.369315
ENSG00000241935	Q86XE5	HOGA1	1.54776	0.75286	0.880999	1.00345	0.899824	0.737924	0.625017	0.464259	0.121418	1.37034	1.05634	1.00988	1.38395	0.71246	0.878661	0.562002	0.443272	0.470535
ENSG00000187713	Q969S6	TMEM203	1.04664	1.04801	0.957617	1.03252	0.765658	0.82873	0.48606	0.392855	0.319031	1.0866	0.98208	1.05075	0.892125	0.748344	0.695905	0.561034	0.46592	0.465819
ENSG00000187266	P19235	EPOR	1.20407	0.957124	0.792201	0.929682	0.422459	0.306259	0.607656	0.718441	0.308497	1.43095	0.804724	0.966297	0.728231	0.580206	0.65467	0.555308	0.308497	0.308497
ENSG00000184209	Q16560	SNRNP35	1.14016	1.06129	1.04613	1.09784	0.657362	0.895109	0.522682	0.449612	0.533977	0.986717	0.908977	1.15519	0.677708	0.771232	0.651252	0.545223	0.335175	0.520219
ENSG00000120948	Q13148	TARDBP	0.976193	1.0048	0.983303	0.719422	0.667081	0.427165	0.603846	0.60788	0.462959	0.930678	0.932629	1.00339	0.731154	0.652073	0.62081	0.534966	0.492951	0.463396
ENSG00000116141	Q9P0L2	MARK1	0.695791	1.3204	0.981786	1.18862	1.07744	1.26224	0.461438	0.799557	0.234264	0.931041	0.730251	0.826764	1.29649	1.37148	1.01875	0.531968	0.234264	0.531953
ENSG00000130695	Q6P2H3	CEP85	0.999625	0.917088	1.0071	0.891049	0.912319	0.784921	0.430846	0.507829	0.469305	0.962489	0.887883	1.02356	0.630372	0.700912	0.770839	0.53178	0.485658	0.374491
ENSG00000179111	Q9BYE0	HES7	0.978548	1.23128	0.936659	0.706032	0.662425	0.902191	0.349323	0.349323	0.349323	1.6174	0.982137	0.959711	0.830417	0.421125	0.90021	0.530909	0.610981	0.793221
ENSG00000080200	Q68DQ2	CRYBG3	0.797806	1.11449	1.10866	0.882184	1.0545	0.783276	0.436144	0.530465	0.253419	0.858495	1.16035	1.16715	0.738083	0.960068	0.995378	0.528937	0.305183	0.456821
ENSG00000189114	Q6QNY0	BLOC1S3	0.825953	0.827849	0.783224	0.765805	0.963016	0.428125	0.565423	0.423296	0.73661	0.820483	0.642428	0.834667	0.475185	0.709096	0.899755	0.527054	0.467824	0.294383
ENSG00000114857	P30414	NKTR	0.689672	0.958832	0.960179	0.625303	1.0913	0.604027	0.773248	0.780305	1.14853	0.887486	1.16823	1.02777	0.879621	0.855365	0.816919	0.524476	0.414008	0.394665
ENSG00000142945	Q99661	KIF2C	1.14906	0.971074	1.17076	0.762235	0.698698	0.62513	0.517722	0.43085	0.499743	1.0134	0.856773	1.11002	0.567374	0.70751	0.637199	0.520415	0.357144	0.528187
ENSG00000140416	P09493	TPM1	1.2323	0.954718	1.09035	0.982481	0.737828	0.71711	0.564909	0.426161	0.462966	1.13639	0.926712	1.12911	1.06375	0.739762	0.849247	0.519243	0.565351	0.417288
ENSG00000166949	P84022	SMAD3	1.14651	1.2092	1.08943	0.836922	0.709946	0.772279	0.393497	0.374556	0.438307	1.3545	0.959047	1.14374	0.710779	0.730402	0.755269	0.516229	0.580908	0.596104
ENSG00000255561	Q9BRP7	FDXACB1	1.19442	0.709486	0.903131	0.663427	0.995952	0.606858	0.639732	0.637664	0.249412	1.10913	0.910552	1.01308	0.582528	0.532452	0.850462	0.509846	0.436232	0.249412
ENSG00000166411	P50213	IDH3A	1.12939	0.879854	1.02638	0.788067	0.697459	0.737986	0.570217	0.460012	0.500162	0.881978	0.904046	0.915223	0.787548	0.729846	0.852126	0.509063	0.405804	0.513472
ENSG00000122033	Q9H2K0	MTIF3	0.652274	0.981964	0.946934	0.768238	0.644638	0.95026	0.834585	0.467699	0.232592	0.732217	0.996465	1.13675	0.870833	0.611036	0.609789	0.508539	0.582385	0.385657
ENSG00000197299	P54132	BLM	0.917038	0.94423	1.00681	0.869699	1.27175	1.17575	0.596233	0.694559	0.816449	0.775757	1.17026	1.00599	0.988973	1.18669	0.944374	0.505564	0.443208	0.485806
ENSG00000104131	O75822	EIF3J	1.05922	1.05234	1.20097	0.77705	0.707869	0.784313	0.560371	0.49619	0.547289	1.05754	1.05933	1.04978	0.832224	0.718311	0.743819	0.504775	0.399114	0.449472
ENSG00000244122	Q9HAW7	UGT1A7	0.936524	0.851138	0.752008	0.980647	0.773468	0.971493	0.634956	0.386939	0.414309	0.831456	0.967706	0.962316	1.25897	0.802373	0.828522	0.504372	0.644455	0.351697
ENSG00000086712	Q9NUQ3	TXLNG	0.872014	1.03624	1.0411	0.68638	0.724893	0.740557	0.554417	0.54466	0.877586	0.934104	0.912907	1.00153	0.836546	0.620774	0.630988	0.503123	0.203909	0.389918
ENSG00000121022	Q92905	COPS5	0.942458	0.943445	0.977077	0.742111	0.835249	0.591646	0.807963	0.999758	0.810491	0.945219	0.988313	1.02691	0.746122	0.699149	0.59821	0.501737	0.406191	0.463034
ENSG00000076685	P49902	NT5C2	1.20955	0.915095	1.14903	1.04153	0.837016	0.713252	0.595824	0.388141	0.391924	1.10943	1.01513	1.07085	0.964882	0.812504	0.854642	0.493815	0.432902	0.417391
ENSG00000126249	Q9BRP1	PDCD2L	0.920851	0.758126	0.978409	0.96347	0.805004	0.589203	0.563392	0.543816	0.447341	0.911046	0.816497	0.935423	0.683232	0.506811	0.563672	0.488024	0.482578	0.49839
ENSG00000152684	Q9BRX2	PELO	1.23635	1.05018	1.01477	0.806874	0.775329	0.500824	0.671851	0.44491	0.349093	1.10265	0.838676	1.07217	0.718692	0.607191	0.568366	0.485291	0.543012	0.438874
ENSG00000126814	Q32P41	TRMT5	1.02043	1.151	1.04917	0.815452	0.923232	0.664169	0.739997	0.858375	1.14965	0.866453	1.05085	1.03749	0.698022	0.619224	0.638514	0.484469	0.528491	0.490273
ENSG00000100442	Q00688	FKBP3	0.893847	0.998187	1.06877	0.856882	0.744056	0.798336	0.721979	0.611424	0.632869	0.95489	1.04167	1.01346	1.07269	0.722611	0.90328	0.483902	0.567909	0.401303
ENSG00000109184	Q92564	DCUN1D4	0.787142	0.988334	0.918653	0.735302	0.794102	0.82387	0.462684	0.652106	0.669679	0.763391	1.09049	0.89003	0.779676	0.72409	0.798119	0.482253	0.542193	0.473216
ENSG00000232838	Q6UWS5	PET117	1.09194	1.15761	0.973155	0.963268	0.53155	0.53155	0.481236	0.481236	0.481236	0.979306	1.54847	0.988323	0.53155	0.692519	0.53155	0.481236	0.481236	0.481236
ENSG00000117528	P28288	ABCD3	0.87424	0.956763	1.02551	0.789964	0.962721	0.761818	0.553741	0.369819	0.586349	0.887273	0.916549	0.945205	1.03772	0.841958	0.802509	0.480492	0.480405	0.347795
ENSG00000169991	Q5TF58	IFFO2	1.47406	0.85693	0.972716	1.24091	0.887152	0.638928	0.303412	0.502021	0.238868	1.4113	0.794924	1.27498	0.865148	0.881296	0.667722	0.477389	0.508106	0.40266
ENSG00000124588	P16083	NQO2	1.01355	0.825687	0.918506	0.958562	0.756376	1.26837	0.540042	0.370264	0.228616	1.08879	0.909482	0.807264	1.12114	0.794129	0.688826	0.477169	0.487479	0.474542
ENSG00000113384	Q9H4A6	GOLPH3	1.01472	1.13085	1.10568	0.866768	0.909102	1.04952	0.53988	0.557538	0.773906	0.86333	1.06803	1.09324	0.906913	0.863453	0.900195	0.476533	0.444829	0.539886
ENSG00000197961	P58317	ZNF121	0.654674	0.899245	0.840332	0.701953	0.711181	0.709541	0.590628	0.660773	0.821401	0.776666	0.833743	0.795615	0.530462	0.556357	0.413649	0.475668	0.376707	0.489076
ENSG00000197128	Q68DY9	ZNF772	1.1225	1.23751	0.880664	1.07538	1.19502	0.758937	0.616112	0.728439	1.64493	0.699508	0.695807	0.963762	0.910001	0.598609	0.68659	0.475384	0.31279	0.31279
ENSG00000154124	Q96BN8	OTULIN	0.880234	1.04814	1.07697	0.811286	0.70528	0.798076	0.564775	0.379455	0.38725	0.896148	0.94766	0.996287	0.667281	0.704778	0.731934	0.473225	0.41366	0.382646
ENSG00000115685	Q15435	PPP1R7	1.02115	0.948345	0.995785	0.898207	0.688693	0.679863	0.303893	0.309964	0.371495	1.07434	0.951309	1.04836	0.93213	0.7343	0.751811	0.472005	0.417537	0.414343
ENSG00000198182	Q96SK3	ZNF607	1.01054	0.653292	0.987873	0.848479	0.879362	0.50609	0.471336	0.86434	0.471336	1.23045	0.653292	0.98973	0.884095	0.85517	0.744976	0.471336	0.471336	0.471336
ENSG00000077684	Q6IE81	JADE1	1.01497	0.941119	0.967761	0.913485	0.944071	0.92071	0.466672	0.438575	0.461329	1.0562	0.84939	0.945782	0.930278	0.886331	0.901636	0.469959	0.458704	0.384524
ENSG00000188321	Q9BR84	ZNF559	0.688408	0.813079	0.960876	0.897592	0.754678	0.507145	0.779701	0.640368	0.796551	0.857252	1.23239	1.21547	0.673931	0.4301	0.505666	0.46951	0.389851	0.625284
ENSG00000166979	P58658	EVA1C	0.953235	0.947549	0.933654	1.01592	0.696167	0.964423	0.382692	0.436502	0.842321	1.05064	0.857391	1.12253	1.07659	0.944482	0.902433	0.467984	0.516875	0.520033
ENSG00000134901	Q6UW63	KDELC1	0.992289	1.17324	1.0857	0.818674	0.761401	0.397496	0.659756	0.618719	0.154218	0.87262	1.04276	1.0091	1.00202	0.733459	0.91072	0.467397	0.404221	0.364024
ENSG00000127334	Q92630	DYRK2	0.807583	1.05744	0.967486	0.565198	0.682533	0.681779	0.523869	0.450885	0.101955	0.817643	0.853386	0.917906	0.48283	0.522642	0.576717	0.466307	0.23131	0.442314
ENSG00000159131	P22102	GART	0.993176	1.02977	1.0338	0.880127	0.747234	0.739985	0.621609	0.602272	0.513497	0.83907	0.889831	1.0885	0.971861	0.734517	0.741651	0.462832	0.561471	0.389523
ENSG00000169641	Q86V48	LUZP1	0.976683	0.932997	1.05659	0.730846	0.549909	0.554927	0.398168	0.439977	0.534405	1.01589	0.849969	1.09119	0.649857	0.579907	0.578411	0.454888	0.500708	0.388406
ENSG00000254685	O14772	FPGT	1.0132	1.05002	0.883862	0.611243	0.756576	0.657585	0.576112	0.406502	0.275934	0.68741	1.05157	0.735253	0.558077	0.621083	0.476572	0.453363	0.435246	0.396498
ENSG00000171492	Q7L1W4	LRRC8D	1.11199	0.945482	1.14438	0.837701	0.762609	0.687689	0.439129	0.300067	0.266548	1.05399	0.988407	1.08056	0.875453	0.721737	0.729849	0.450191	0.528677	0.364486
ENSG00000135845	Q92535	PIGC	0.850315	0.930028	0.884067	0.732649	0.732982	0.838403	0.428271	0.711628	0.724814	0.627312	1.05539	0.984587	0.827611	0.659332	0.681426	0.448603	0.523982	0.52476
ENSG00000153071	P98082	DAB2	1.00084	0.828901	1.20321	0.962323	0.946058	0.611806	0.519345	0.550745	0.18364	0.966905	1.00503	1.32558	0.815433	0.73599	0.769727	0.448594	0.493474	0.364263
ENSG00000130347	Q8WWV3	RTN4IP1	0.991652	0.917183	1.03501	0.920411	0.640714	0.578118	0.463101	0.75423	1.24995	0.780015	0.989529	1.04376	0.730726	0.79746	0.801854	0.444925	0.497769	0.381569
ENSG00000184517	Q6P2D0	ZFP1	0.675121	0.965275	0.862944	0.769313	0.771693	0.882677	0.457285	0.274099	0.981481	0.755545	1.00429	0.737937	0.770205	0.731885	0.765402	0.443762	0.408399	0.356003
ENSG00000168522	P49354	FNTA	0.975824	0.908728	0.972636	0.771221	0.798113	0.915332	0.816156	0.660372	0.809791	0.803175	1.06654	0.854908	0.809919	0.720636	0.6834	0.440408	0.607756	0.449617
ENSG00000170871	Q92628	KIAA0232	0.898801	0.922738	0.934534	0.727831	0.859612	0.903078	0.503314	0.62279	0.528185	0.940287	1.07518	1.04078	0.867483	0.786773	0.788658	0.438836	0.526473	0.41357
ENSG00000182117	Q9NPE3	NOP10	1.14729	0.952134	1.02617	0.893781	0.739092	0.546304	0.480539	0.370314	0.344787	0.780413	1.0003	1.03627	0.876762	0.667399	0.733049	0.433167	0.518304	0.412363
ENSG00000124596	Q9Y530	OARD1	0.98831	0.927237	0.991187	0.720998	0.74877	1.02199	0.6345	0.57741	0.425799	0.899542	1.03233	1.12915	0.830703	0.695861	0.632715	0.431452	0.452308	0.457031
ENSG00000039123	P42285	SKIV2L2	0.930972	0.971759	1.01116	0.763249	0.789622	0.700761	0.54778	0.535497	0.563669	0.840965	0.947987	0.972722	0.869273	0.714993	0.684301	0.429982	0.533121	0.395979
ENSG00000179010	Q9Y605	MRFAP1	1.02388	0.971678	1.04413	0.856386	0.745107	0.625506	0.389988	0.349498	0.369941	1.11222	1.01365	1.01528	0.791414	0.727697	0.766128	0.429353	0.411345	0.406542
ENSG00000185219	P59923	ZNF445	1.08162	1.28204	0.938695	0.850007	0.797345	0.56955	0.490405	0.577414	0.456133	1.03852	0.721731	0.821287	0.671185	0.686622	0.803353	0.428655	0.313876	0.428629
ENSG00000241343	P83881	RPL36A	0.720578	0.69137	0.849676	0.820683	0.621418	0.705901	0.699879	0.460279	0.613796	0.632308	0.69064	0.91303	0.486762	0.414848	0.388119	0.426458	0.373228	0.392314
ENSG00000146376	Q8N392	ARHGAP18	0.956445	0.88395	0.905773	0.805524	0.981176	1.01104	0.363013	0.421628	0.863532	0.880301	1.03855	0.882292	1.00129	0.829593	0.88011	0.426139	0.409583	0.426112
ENSG00000140743	Q01850	CDR2	0.990544	0.980093	1.00352	0.760879	0.85698	0.909227	0.477051	0.482588	0.684671	1.03305	0.97968	0.970407	0.742512	0.80029	0.738085	0.423757	0.494962	0.560397
ENSG00000124370	Q96PE7	MCEE	1.0574	1.09786	0.859832	0.815485	0.697646	0.617182	0.971498	0.408876	0.381368	0.857024	0.834455	0.98383	0.80513	0.642765	0.614732	0.423487	0.402127	0.268491
ENSG00000136436	Q13137	CALCOCO2	0.84369	0.819394	0.961992	0.912101	0.90527	0.954682	0.623946	0.518055	0.500863	0.730367	0.953887	1.09858	0.974134	0.672478	0.832133	0.422429	0.480379	0.37977
ENSG00000134809	P62072	TIMM10	1.54796	1.04257	1.1516	0.933088	0.664204	0.596616	0.448943	0.407708	0.294669	1.13677	1.03328	0.991779	0.708449	0.69374	0.61887	0.422272	0.581671	0.39823
ENSG00000147162	O15294	OGT	0.920914	0.985227	0.935198	0.652603	0.746159	0.549578	0.64204	0.643466	0.760672	0.922625	1.1322	0.986486	0.617343	0.556781	0.574628	0.422175	0.397843	0.405939
ENSG00000185222	Q9UHQ7	TCEAL9	0.838903	1.0547	0.874286	0.756221	0.875526	0.71698	0.378006	0.369369	0.404541	0.666622	1.08173	0.83064	1.04579	0.908068	0.968715	0.421081	0.327138	0.407286
ENSG00000124614	P46783	RPS10	1.15969	0.688018	0.709984	0.809089	0.746572	0.179469	0.861925	0.783757	0.185384	1.07575	0.878902	0.931217	0.80615	0.496144	0.721779	0.420969	0.611947	0.474044
ENSG00000177853	Q6AHZ1	ZNF518A	0.701472	0.956855	0.885598	0.715682	0.907843	1.02777	0.57306	0.722489	0.769735	0.770016	0.94377	1.06011	0.87172	0.918928	0.850539	0.420866	0.535321	0.513722
ENSG00000117481	Q96CB9	NSUN4	1.00584	1.13623	0.880191	0.776745	0.826976	0.762939	0.261837	0.563403	0.301132	0.897723	0.992189	0.926324	0.777719	0.680693	0.492757	0.419755	0.404932	0.422094
ENSG00000125962	Q6P1M9	ARMCX5	0.737317	0.963115	0.900585	0.711423	0.894849	0.630578	0.515655	0.50578	0.202423	0.685651	1.23893	1.22553	0.795099	0.763058	0.761175	0.416034	0.554257	0.281022
ENSG00000135070	Q9BUE6	ISCA1	0.827771	0.856142	1.04299	0.697876	0.678264	0.847034	0.533924	0.398324	0.333899	0.728661	0.980276	1.00794	0.618425	0.746394	0.707639	0.41566	0.384352	0.465835
ENSG00000172007	Q9H082	RAB33B	0.756931	0.966936	0.74485	0.627736	0.780889	0.591345	0.434753	0.447585	0.766488	0.705285	1.04393	0.968743	0.439119	0.596234	0.697233	0.41376	0.411584	0.451469
ENSG00000169607	Q8IYA6	CKAP2L	0.808359	1.05274	1.07626	0.53085	0.679457	0.724166	0.411919	0.441064	0.431556	0.806159	1.05195	1.18751	0.599769	0.764139	0.728996	0.41223	0.422506	0.415048
ENSG00000144659	Q96DW6	SLC25A38	1.1645	0.944925	0.898634	0.90064	0.848477	0.66675	0.284748	0.53894	0.477537	0.963873	0.801293	1.00504	0.76597	0.710729	0.57299	0.410163	0.356629	0.345604
ENSG00000204392	Q9Y333	LSM2	1.09026	1.0168	1.09452	0.968705	0.813262	0.939443	0.587674	0.431629	0.293473	1.03664	0.930161	0.939425	0.685597	0.763909	0.647056	0.409937	0.362969	0.420841
ENSG00000126945	P55795	HNRNPH2	0.797785	1.00836	1.01567	0.844379	0.872555	0.723408	0.529572	0.428909	0.566661	0.810082	1.07363	1.08722	0.906575	0.764611	0.880777	0.409043	0.355725	0.421649
ENSG00000121864	Q9UID6	ZNF639	0.847318	0.994478	0.936243	0.771728	0.876363	0.692557	0.643171	0.830465	0.490004	0.853958	0.988335	1.01098	0.777109	0.689934	0.748963	0.405077	0.561205	0.471176
ENSG00000151458	Q9ULJ7	ANKRD50	0.646815	0.882248	1.00565	0.659091	0.64262	0.653427	0.446738	0.604852	0.593977	0.77701	0.973337	0.912654	0.679519	0.649656	0.562088	0.404045	0.440419	0.478741
ENSG00000115053	P19338	NCL	0.941383	0.993023	1.17109	0.74949	0.709008	0.576775	0.392749	0.360689	0.366464	1.04234	1.02726	1.06143	0.86737	0.779123	0.817022	0.403758	0.40951	0.436929
ENSG00000197747	P60903	S100A10	1.06066	1.00313	1.08222	0.931017	0.768431	0.754246	0.555523	0.343976	0.515039	0.889717	0.941528	0.945793	1.0074	0.877974	1.0699	0.40225	0.630581	0.434271
ENSG00000184588	Q07343	PDE4B	0.681142	0.785344	0.909916	0.895849	1.01222	0.887202	0.835121	0.516663	0.779198	0.604847	0.887883	0.978586	0.832712	0.792718	0.929786	0.401906	0.376348	0.345884
ENSG00000162607	O94782	USP1	0.820791	1.05401	1.03803	0.771535	0.986865	0.829881	0.412007	0.492677	0.593518	0.752511	1.13517	1.04571	0.832728	1.03985	0.909844	0.397099	0.415101	0.441774
ENSG00000102144	P00558	PGK1	1.05851	0.969703	1.08566	0.808309	0.684613	0.630446	0.491041	0.385427	0.425028	0.831276	1.01241	1.1103	0.842801	0.683485	0.763222	0.396809	0.497136	0.436129
ENSG00000205670	P58511	SMIM11A	1.08386	0.866899	1.10671	0.828102	0.722687	0.58941	0.385366	0.773818	0.598937	0.819516	0.783345	0.961281	0.66767	0.613191	0.64095	0.39542	0.339347	0.567273
ENSG00000196204	NULL	RNF216P1	0.931827	0.773499	0.801959	0.674275	0.718707	0.396579	0.28909	0.317181	0.376615	1.06423	1.17471	0.982303	0.596295	0.681165	0.544274	0.395335	0.402916	0.31242
ENSG00000124459	Q02386	ZNF45	0.802532	0.999871	1.06958	0.776154	0.954105	1.06169	0.762496	0.776544	0.783939	0.764857	0.774016	0.927804	0.92641	0.813879	0.642221	0.39458	0.526519	0.532016
ENSG00000138185	P49961	ENTPD1	0.916506	1.02992	0.961179	0.531439	0.704195	0.50774	0.251643	0.55194	0.0606972	0.845881	1.20456	1.09162	0.627747	0.667391	0.505242	0.392591	0.344343	0.458667
ENSG00000178397	Q7Z4H9	FAM220A	1.10116	0.951197	0.932749	0.802929	0.737957	0.921247	0.418798	0.339522	0.467841	1.15752	0.992143	0.924029	0.920762	0.630304	0.563806	0.391298	0.68594	0.398119
ENSG00000129473	Q92843	BCL2L2	1.02334	0.985807	0.995326	0.703858	0.600339	0.435948	0.581378	0.420421	0.526703	0.94751	0.890502	0.879512	0.651183	0.557669	0.397501	0.390559	0.352732	0.603302
ENSG00000164951	Q9P0J1	PDP1	0.837549	0.969888	1.00616	0.518732	0.805369	0.557156	0.479758	0.463088	0.0724363	0.76913	1.10149	1.065	0.657369	0.684164	0.629705	0.388957	0.529991	0.280714
ENSG00000162961	Q9C005	DPY30	0.806705	0.951764	0.984845	0.773014	0.855983	0.516182	0.579265	0.498672	0.353625	0.954938	1.04211	1.03095	0.908809	0.911955	1.00116	0.388706	0.527754	0.46592
ENSG00000212719	A8MQB3	C17orf51	0.893764	1.19979	1.14109	0.728339	0.644008	0.597226	0.614374	0.278185	0.279601	1.428	0.781827	0.791155	0.526797	0.509911	0.421289	0.388183	0.294821	0.336733
ENSG00000134107	O14503	BHLHE40	0.681149	1.03152	0.789609	0.937776	0.822528	1.04845	0.436815	0.299397	0.435457	0.806876	0.724201	1.06503	0.671881	0.82247	0.709066	0.388016	0.238602	0.328586
ENSG00000177485	Q86T24	ZBTB33	0.803709	0.861627	0.963067	0.623481	0.743999	0.727872	0.489185	0.45671	0.405692	0.737152	1.09008	0.908023	0.633133	0.609535	0.535968	0.384861	0.465405	0.392932
ENSG00000166801	Q96PZ2	FAM111A	0.776112	1.17259	0.960879	0.575066	0.820357	0.488704	0.576846	0.471687	0.317715	0.7001	1.13608	1.05949	0.561602	0.727373	0.548262	0.379178	0.364989	0.286717
ENSG00000132436	Q6PIW4	FIGNL1	0.855415	0.967912	0.987188	0.709341	0.86986	0.732649	0.299537	0.304137	0.299127	0.697035	1.02518	1.02081	0.677226	0.717893	0.662155	0.378602	0.28603	0.274489
ENSG00000227671	NULL	RP11-488L18.4	0.655519	0.875844	0.86976	0.688242	0.884864	1.01822	0.411863	0.509147	0.556038	0.841853	0.978926	0.764874	0.89544	0.699726	0.808081	0.378513	0.240966	0.264261
ENSG00000141040	Q9HBT7	ZNF287	1.04874	0.943017	1.00063	0.799134	1.06003	0.813617	0.774011	0.63654	0.464706	0.825257	0.918764	0.959273	0.870514	0.731881	0.872551	0.378032	0.428478	0.559661
ENSG00000269343	E7ETH6	ZNF587B	0.895036	1.03851	0.894172	0.530748	0.654879	0.568022	0.416377	0.735625	0.628998	0.800542	0.937693	1.07189	0.539565	0.525165	0.569996	0.376457	0.447294	0.422242
ENSG00000134333	P00338	LDHA	0.949406	0.958428	1.16189	0.746026	0.621728	0.735292	0.388555	0.298177	0.416297	0.859538	1.00708	1.20259	0.898142	0.70294	0.872927	0.376256	0.489851	0.480354
ENSG00000181666	P10072	HKR1	0.832603	0.837124	0.884233	0.928625	0.671377	0.761254	0.733064	0.71505	0.78439	0.852825	0.793163	0.955801	0.685667	0.582859	0.520868	0.376216	0.294173	0.406906
ENSG00000133835	P51659	HSD17B4	0.897221	0.973816	1.04857	0.857656	0.764868	0.783299	0.52983	0.436222	0.363844	0.87044	1.01552	1.08984	0.920032	0.697578	0.88023	0.375108	0.351634	0.393299
ENSG00000158092	P16333	NCK1	0.900019	1.06303	1.05233	0.711132	0.828591	0.739258	0.442803	0.592596	0.222019	0.888847	1.1657	0.996683	0.610541	0.831604	0.854848	0.374277	0.472265	0.374257
ENSG00000162194	Q9BQE6	LBHD1	1.12041	0.953601	1.13535	0.856907	0.794223	0.859955	0.477884	0.537639	0.450358	0.911641	0.956037	0.890444	0.863676	0.747316	0.642066	0.371642	0.528895	0.659531
ENSG00000198105	Q8NDW4	ZNF248	0.83314	1.00625	0.852322	0.588874	0.693728	0.47245	0.667055	0.518651	0.49067	0.871991	0.941252	0.813074	0.573658	0.348138	0.556523	0.371458	0.242179	0.327273
ENSG00000139636	Q6UX01	LMBR1L	1.15962	0.846386	1.00207	1.02507	0.827728	0.737834	0.56641	0.659295	0.553668	1.46827	0.934596	0.902826	0.609507	0.663712	0.763245	0.368303	0.298325	0.423472
ENSG00000204519	Q7Z340	ZNF551	0.81522	1.04386	0.934229	0.747766	0.738142	0.833513	0.689269	0.689265	0.999676	0.749429	0.879796	1.21111	0.416095	0.621	0.336968	0.368225	0.325015	0.384995
ENSG00000221926	O95361	TRIM16	1.31276	1.09187	1.01201	0.817653	0.668876	0.710573	0.339104	0.287298	0.419637	0.980387	0.935842	0.945175	0.672376	0.573407	0.629034	0.367781	0.43076	0.31456
ENSG00000183527	O95456	PSMG1	1.07648	1.10389	1.13474	0.759594	0.764733	0.835329	0.456734	0.3266	0.456108	0.858407	1.08483	1.09943	0.739141	0.719455	0.761582	0.365603	0.402022	0.408456
ENSG00000118496	Q8TB52	FBXO30	0.917648	0.939931	1.05465	0.559733	0.673045	0.650108	0.386948	0.549858	0.386417	0.924021	1.00331	1.11218	0.510061	0.570132	0.596425	0.364225	0.311677	0.333228
ENSG00000181938	Q9BRX5	GINS3	0.862756	0.891959	1.01379	0.939479	0.761807	1.00765	0.345676	0.397849	0.54158	0.708382	1.05206	1.16969	0.810089	0.791181	0.74588	0.363169	0.242242	0.44045
ENSG00000100014	Q69YQ0	SPECC1L	1.05242	0.746959	0.929779	0.8932	0.878097	0.871423	0.678149	0.338379	0.287082	1.28498	0.773566	1.08362	0.591822	0.73833	0.825716	0.363025	0.363658	0.451966
ENSG00000184402	O75177	SS18L1	0.988672	0.795025	0.851922	0.586789	0.570258	0.750472	0.567407	0.345589	0.65605	1.07683	0.738091	0.646749	0.51287	0.394073	0.392016	0.359592	0.272658	0.43758
ENSG00000119812	Q8NCA5	FAM98A	1.07851	1.00468	1.07338	0.60783	0.655953	0.527392	0.45497	0.449013	0.285255	0.991972	1.02627	1.09096	0.743755	0.623968	0.56143	0.359414	0.4631	0.310853
ENSG00000161960	P60842	EIF4A1	1.50525	1.0206	1.12055	0.76831	0.767303	0.334904	0.748823	0.520024	0.375455	0.963939	0.60283	0.909294	0.620583	0.471733	0.558679	0.359046	0.617171	0.359031
ENSG00000198894	Q9C0C6	CIPC	0.873901	0.914329	0.966616	0.560445	0.647273	0.498808	0.278976	0.369097	0.704773	0.896296	0.810393	0.921965	0.598239	0.523232	0.545592	0.356921	0.494767	0.470969
ENSG00000141034	Q8IVV7	GID4	1.07363	1.05975	1.10425	0.686059	0.573522	0.447329	0.726225	0.544112	0.517024	0.882656	0.946261	0.967344	0.653666	0.518278	0.671451	0.356404	0.401852	0.411097
ENSG00000171109	Q8IWA4	MFN1	0.853043	0.932118	1.03032	0.720212	0.798954	0.898381	0.404646	0.385045	0.375918	0.849345	0.997514	0.993659	0.847376	0.83408	0.823926	0.355805	0.421824	0.407408
ENSG00000198081	O43829	ZBTB14	0.88285	1.08755	0.846303	0.737019	0.767713	0.651381	0.31937	0.342984	0.335502	0.69858	0.878513	0.929826	0.654104	0.577003	0.748005	0.355721	0.465773	0.292339
ENSG00000108448	Q309B1	TRIM16L	1.2234	1.07701	0.99249	0.854163	0.693529	0.621994	0.3426	0.378517	0.357619	0.984038	0.928627	0.972496	0.67071	0.569928	0.508506	0.355476	0.40066	0.35435
ENSG00000156384	Q86XK3	SFR1	1.02647	1.12474	1.07275	0.713476	0.967711	0.40545	0.434496	0.432137	0.344996	0.82434	1.13708	1.07254	0.710457	0.80587	0.710237	0.352261	0.284427	0.254231
ENSG00000105771	Q9H0W8	SMG9	1.04462	1.0757	0.870449	1.04453	0.72538	0.306524	0.480533	0.379739	0.775799	1.25626	0.763646	0.896881	0.627169	0.568346	0.556384	0.351265	0.316766	0.401397
ENSG00000181924	Q9NYJ1	COA4	1.0881	1.03038	0.985496	0.873902	0.547877	0.520442	0.551836	0.259146	0.370368	1.34503	0.947569	1.01608	0.722836	0.585577	0.559178	0.351047	0.355142	0.341214
ENSG00000146587	Q9NYW8	RBAK	0.741123	0.93308	0.96372	0.855811	0.965712	0.70414	0.883217	0.663604	0.566874	0.865106	0.84622	0.88831	0.704726	0.84019	0.8358	0.350407	0.387285	0.414543
ENSG00000187134	Q04828	AKR1C1	1.00615	0.738527	0.726982	1.04225	0.853342	0.947184	0.367012	0.262656	0.449434	1.07925	1.43781	0.878324	1.22488	0.652185	0.632812	0.349574	0.505529	0.241435
ENSG00000139800	Q96T25	ZIC5	0.612713	1.00852	0.767352	0.545929	0.630378	0.63987	0.511177	0.297193	0.402436	0.830322	0.706602	0.914989	0.555689	0.462394	0.545081	0.34672	0.362535	0.434857
ENSG00000101574	Q8N3J2	METTL4	0.925636	1.0301	0.956385	0.542421	0.578164	0.463532	0.563437	0.359658	0.447377	0.748077	1.01683	1.14627	0.775494	0.689196	0.532195	0.34584	0.510732	0.263687
ENSG00000197566	Q9P2J8	ZNF624	0.735937	1.16117	0.949141	0.750206	0.939993	0.940468	0.534588	0.597725	0.468834	0.720054	1.23654	0.864168	0.807923	0.80523	0.641568	0.345213	0.407938	0.454719
ENSG00000069956	Q16659	MAPK6	0.881051	1.01547	0.988591	0.693606	0.754641	0.692424	0.414887	0.386075	0.419633	0.773737	1.05656	1.06038	0.700929	0.716798	0.69714	0.342387	0.381726	0.330377
ENSG00000178913	Q15545	TAF7	0.941596	1.05354	1.00886	0.659098	0.660333	0.547611	0.352733	0.344453	0.385289	0.779905	1.08181	1.16023	0.669213	0.573168	0.635442	0.340711	0.322465	0.316383
ENSG00000149554	O14757	CHEK1	0.767749	0.962431	1.0438	0.617702	0.815077	0.62185	0.356403	0.464214	0.635625	0.672495	1.04402	1.09432	0.701134	0.636782	0.672675	0.338207	0.372224	0.339417
ENSG00000122085	Q7Z6M4	MTERF4	0.887461	0.956888	0.963719	0.709412	0.564913	0.596925	0.916957	0.860427	0.68867	0.788953	0.90317	1.03051	0.621914	0.676946	0.539946	0.337666	0.483673	0.484142
ENSG00000088876	Q6P1L6	ZNF343	1.13756	0.915964	0.873501	0.6085	0.67428	0.658398	0.590117	0.392358	0.834459	0.939813	0.925967	0.81508	0.599796	0.452774	0.521158	0.337598	0.49014	0.444744
ENSG00000154518	P48201	ATP5G3	1.23904	1.15301	1.03317	0.859451	0.735849	0.58854	0.40947	0.328024	0.412846	1.01258	1.04456	1.0538	0.762006	0.732857	0.761268	0.336226	0.402363	0.371456
ENSG00000171792	Q9BSD3	RHNO1	1.04	1.06983	1.06098	0.768039	0.82594	0.860494	0.370071	0.375822	0.462031	0.816111	0.862566	1.12634	0.78953	0.805707	0.790654	0.331995	0.600645	0.510766
ENSG00000204175	O60269	GPRIN2	1.02184	0.881997	0.803527	0.95185	0.643351	0.583317	0.245395	0.257312	0.150617	1.50209	0.764146	0.79114	0.770457	0.575983	0.63701	0.331861	0.269672	0.238386
ENSG00000126790	Q96EM0	L3HYPDH	0.870973	1.09899	0.97527	0.717467	0.729743	0.776053	0.595217	0.400329	0.703292	0.88048	1.07085	1.03179	0.853299	0.703454	0.867798	0.32978	0.331656	0.402108
ENSG00000119929	Q9NTM9	CUTC	0.958258	0.805434	1.05432	1.00123	1.00208	0.796705	0.382609	0.374734	0.614601	0.918264	0.926816	1.13766	1.05155	0.759593	0.940196	0.32917	0.375981	0.353036
ENSG00000120832	Q49AM1	MTERF2	0.829387	1.32126	1.02683	0.582445	0.597278	0.123944	0.412568	0.387429	0.113514	0.735446	0.989196	1.04206	0.762083	0.430297	0.538271	0.329155	0.453509	0.223082
ENSG00000155287	Q96A46	SLC25A28	0.914975	0.891907	0.900933	0.828421	0.62241	0.625463	0.504016	0.271015	0.287245	1.04276	0.860712	1.04574	0.53417	0.622461	0.476888	0.328074	0.154772	0.345639
ENSG00000100028	P62318	SNRPD3	1.00893	0.885731	0.975947	0.763712	0.77558	0.651441	0.495068	0.382499	0.424957	0.83072	1.01763	0.967472	0.942904	0.635253	0.747176	0.327186	0.350994	0.351916
ENSG00000159593	Q13564	NAE1	0.908426	0.997271	1.14619	0.692215	0.838158	0.696642	0.481474	0.363271	0.438563	0.879103	1.09768	1.08351	0.929797	0.860981	0.886001	0.325971	0.356158	0.287681
ENSG00000198056	P49642	PRIM1	0.872017	0.998811	1.00837	0.874744	1.02623	1.06503	0.390879	0.424257	0.451398	0.730346	1.10987	1.09553	0.813181	0.875473	1.01912	0.325645	0.384044	0.293603
ENSG00000091483	P07954	FH	1.00193	0.958969	1.02291	0.777644	0.656829	0.65459	0.463764	0.481308	0.344218	0.836833	1.08506	1.06337	0.694881	0.654394	0.590326	0.325561	0.411474	0.354302
ENSG00000163348	Q9BRQ0	PYGO2	0.928748	1.28739	0.961884	0.807512	0.637689	0.679735	0.283008	0.297819	0.153468	1.07447	0.91932	0.97693	0.385797	0.604682	0.524045	0.325489	0.256916	0.375582
ENSG00000213186	Q8IWR1	TRIM59	0.830249	1.02485	0.985113	0.495171	0.512482	0.428867	0.367542	0.585358	0.449302	0.652461	0.819526	0.93695	0.518152	0.472882	0.378246	0.325371	0.299443	0.429339
ENSG00000141378	Q9Y3E5	PTRH2	1.04253	1.01283	0.992872	0.807033	0.558323	0.56116	0.423871	0.523501	0.597636	0.81774	0.907269	1.05115	0.706343	0.530627	0.50117	0.322903	0.338148	0.438312
ENSG00000112365	O43167	ZBTB24	0.899268	0.687192	1.06212	0.780981	0.794666	0.647616	0.549654	0.403705	0.32448	0.784886	0.801213	0.951629	0.656685	0.786557	0.798528	0.321922	0.463906	0.291013
ENSG00000178074	Q8N8R5	C2orf69	0.799882	1.01203	1.03093	0.461711	0.638911	0.48116	0.206073	0.390034	0.381632	0.800132	0.901182	0.962313	0.449483	0.446665	0.443949	0.319193	0.389109	0.265084
ENSG00000180855	Q9Y2A4	ZNF443	0.602514	0.848091	0.87216	0.74154	0.804028	0.458102	0.484331	0.531393	0.630968	0.768393	0.683227	0.826816	0.470534	0.526889	0.498764	0.318269	0.155694	0.440943
ENSG00000167565	Q9UJW9	SERTAD3	1.06741	1.14332	0.846649	0.732001	0.595353	0.143639	0.197916	0.24327	0.0636227	1.26722	0.938623	0.681963	0.401246	0.381896	0.24789	0.318132	0.254184	0.213889
ENSG00000186376	P51815	ZNF75D	0.891714	0.755597	0.875504	0.697943	0.898419	0.645101	0.469772	0.467221	0.540272	0.971982	1.19842	1.02713	0.603708	0.792156	0.753913	0.315048	0.449196	0.450127
ENSG00000089775	P24278	ZBTB25	0.830119	1.06982	0.797562	0.551215	0.670448	0.400622	0.277498	0.316517	0.269971	0.864951	0.956029	1.00009	0.444358	0.503216	0.657584	0.309041	0.223794	0.265894
ENSG00000253719	Q96GX2	ATXN7L3B	0.993684	1.05849	0.97276	0.65617	0.573868	0.524173	0.342659	0.402891	0.307973	0.860729	0.917088	1.02305	0.518607	0.478638	0.575271	0.308155	0.395766	0.425472
ENSG00000131791	O43741	PRKAB2	0.717027	1.04294	0.940939	0.57342	0.615196	0.806919	0.348062	0.47325	0.257409	0.769056	1.00156	1.08756	0.698677	0.479746	0.545203	0.307671	0.309987	0.322517
ENSG00000164011	Q5VV52	ZNF691	0.925293	0.92257	0.879715	0.647306	0.621096	0.653305	0.293202	0.413411	0.148854	0.937777	0.766173	0.735925	0.537948	0.373238	0.409416	0.304285	0.325038	0.338007
ENSG00000163155	Q96S90	LYSMD1	1.50535	1.16041	1.00827	0.553072	0.57998	0.56951	0.516622	0.402162	0.111116	1.07547	1.20894	0.787757	0.548399	0.453367	0.492274	0.299547	0.242633	0.344417
ENSG00000156239	Q9Y5N5	N6AMT1	0.837979	0.839353	0.843078	0.616588	0.663945	0.364448	0.469623	0.419167	0.250508	0.694679	0.928177	0.882376	0.692652	0.359657	0.471329	0.297622	0.330173	0.223772
ENSG00000115163	P49450	CENPA	1.10262	1.09916	1.17325	0.570393	0.570482	0.55896	0.261223	0.234722	0.320583	0.920386	0.724759	1.04085	0.525293	0.439539	0.409479	0.296091	0.267556	0.266687
ENSG00000204977	O60858	TRIM13	0.8783	1.06575	0.950953	0.806983	0.83868	0.761945	0.700627	0.570294	0.355334	0.782362	1.11327	0.951366	0.596457	0.513306	0.65231	0.29577	0.435199	0.381397
ENSG00000162377	Q96BR5	COA7	0.850668	0.993349	1.02072	0.64717	0.677362	0.511119	0.271498	0.363521	0.195012	0.807405	1.03478	0.939444	0.468397	0.548867	0.493598	0.293687	0.336334	0.258375
ENSG00000179598	Q8N2A8	PLD6	1.08347	0.920134	1.06256	1.01441	0.702241	0.156377	0.410323	0.159972	0.159972	0.940359	0.788276	1.09634	0.487299	0.602381	0.363902	0.287958	0.279799	0.363255
ENSG00000196227	Q9NTX9	FAM217B	0.829396	0.816796	0.980172	0.621819	0.71441	0.741651	0.505121	0.326273	0.645813	0.848079	1.17991	1.02008	0.627481	0.665026	0.759853	0.284857	0.272963	0.456121
ENSG00000181274	O75474	FRAT2	1.09381	1.58283	0.920315	0.610143	0.546797	0.167806	0.405075	0.403765	0.157926	1.21797	1.5649	1.7058	0.639937	0.490858	0.674872	0.284274	0.27622	0.255778
ENSG00000163947	Q9NR81	ARHGEF3	1.03691	1.01264	1.15635	1.0132	1.29419	1.36396	0.313074	0.564799	0.494653	1.04184	1.09761	1.22575	1.23282	1.098	0.924231	0.277169	0.402911	0.595211
ENSG00000234616	NULL	JRK	1.0044	1.05661	0.92192	0.772537	0.53181	0.485237	0.206041	0.229967	0.320229	1.69118	0.808763	0.834229	0.43977	0.472373	0.395902	0.276002	0.232241	0.230023
ENSG00000243335	Q96MP8	KCTD7	0.86666	0.976346	0.80844	0.796985	0.531157	0.607013	0.163242	0.281812	0.334692	0.94322	0.904451	0.81217	0.605195	0.406316	0.391322	0.27074	0.403056	0.262729
ENSG00000134215	Q9UKW4	VAV3	0.852319	0.794402	0.731458	0.790887	0.688044	0.673407	0.22712	0.233957	0.470446	0.952721	1.04061	0.749397	0.944445	0.591396	0.786994	0.268994	0.316547	0.206774
ENSG00000204650	NULL	CRHR1-IT1	1.26975	0.755288	0.882688	0.727042	0.59329	0.399669	0.413906	0.205574	0.224451	0.866385	0.765006	0.738439	0.588819	0.55403	0.540105	0.265087	0.32124	0.249231
ENSG00000168301	Q8NC69	KCTD6	1.1924	1.00396	1.07819	0.64559	0.971199	0.782047	0.204078	0.438024	0.103607	0.751089	1.07335	0.998342	0.848063	0.569045	0.615514	0.257655	0.266666	0.321142
ENSG00000181450	NULL	ZNF678	0.820679	0.805384	0.883989	0.566134	0.608278	0.383408	0.354703	0.348442	0.385491	0.620824	0.861789	0.866163	0.381004	0.456024	0.375883	0.251771	0.33542	0.267821
ENSG00000123700	P63252	KCNJ2	0.851551	1.00834	1.06574	0.651697	0.678882	0.506182	0.520853	0.374811	0.354591	0.693814	0.820103	0.839349	0.464104	0.576334	0.509548	0.246366	0.161272	0.246353
ENSG00000196214	Q5HY98	ZNF766	0.792602	0.886868	1.12662	0.75473	0.750853	0.776811	0.578137	0.513827	0.426907	0.813941	1.13725	1.15918	0.582451	0.522269	0.658324	0.246112	0.377216	0.324367
ENSG00000196139	P42330	AKR1C3	1.12099	1.05585	0.748116	0.969226	0.851883	0.697354	0.291288	0.19203	0.293435	1.15191	1.35716	0.980956	1.08904	0.575755	0.681167	0.23942	0.241316	0.215527
ENSG00000240857	Q9HBH5	RDH14	0.887366	1.07205	1.01569	0.642392	0.6768	0.594984	0.436257	0.344362	0.171255	0.90433	1.24284	1.03192	0.532308	0.630131	0.460142	0.237762	0.223976	0.283955
ENSG00000132286	Q9Y5J6	TIMM10B	0.965412	1.04112	0.947371	0.466392	0.434042	0.399233	0.332933	0.421921	0.505232	0.747721	0.982798	0.969727	0.441245	0.464238	0.440769	0.236319	0.206291	0.261406
ENSG00000197841	Q2M3W8	ZNF181	0.825983	0.762372	0.867249	0.637893	0.602664	0.395092	0.333576	0.373964	0.230901	0.853476	1.06726	0.880058	0.583261	0.462752	0.445724	0.235764	0.160295	0.21411
ENSG00000129071	O95243	MBD4	0.90928	0.844682	0.946791	0.853198	0.817699	0.758743	0.390478	0.382034	0.276113	0.865292	0.976471	0.889276	0.775887	0.674852	0.676274	0.231849	0.240249	0.275352
ENSG00000151093	Q9NWU1	OXSM	0.822797	0.804823	0.939892	0.673507	0.517331	0.52512	0.469718	0.524482	0.34738	0.752222	1.07376	0.912123	0.653885	0.480589	0.531998	0.230635	0.418335	0.289264
ENSG00000172315	Q96S44	TP53RK	0.87835	0.996946	1.0511	0.621449	0.535451	0.414301	0.265667	0.325384	0.328182	0.869655	0.921845	1.02743	0.503736	0.498995	0.451308	0.228017	0.236605	0.228005
ENSG00000214367	Q68CZ6	HAUS3	0.73933	1.03025	0.939627	0.556533	0.802897	0.345445	0.296811	0.518709	0.523291	0.868281	0.90916	0.86501	0.570741	0.580137	0.423363	0.223791	0.173653	0.217169
ENSG00000196458	Q86T29	ZNF605	0.766248	0.912371	0.939765	0.518965	0.562697	0.320602	0.603424	0.41592	0.398689	0.724264	0.962713	1.01109	0.360319	0.488765	0.464377	0.223398	0.172068	0.304936
ENSG00000196670	Q8NB50	ZFP62	0.828049	0.861093	0.831765	0.558001	0.588593	0.469212	0.230262	0.263965	0.371748	0.733488	0.849182	0.815552	0.465729	0.458753	0.363758	0.207061	0.30062	0.192342
ENSG00000184675	Q5JTC6	AMER1	0.843865	1.05898	0.923062	0.589771	0.493028	0.34496	0.889868	0.41215	0.506471	1.11508	0.752042	1.10749	0.408269	0.450065	0.363233	0.206105	0.219486	0.257675
ENSG00000215012	Q7L3V2	C22orf29	1.17622	1.07969	1.03194	0.827095	0.662665	0.210103	0.344015	0.193242	0.336276	1.73947	1.05538	0.74475	0.619079	0.522914	0.56507	0.188426	0.387759	0.2572
ENSG00000116062	P52701	MSH6	0.707482	0.889568	0.966786	0.682556	0.635397	0.58169	0.294783	0.190428	0.250377	0.746561	0.95886	1.10825	0.693493	0.558198	0.598471	0.178383	0.154659	0.165393
ENSG00000166822	Q8WVE7	TMEM170A	1.00448	0.902213	0.886748	0.527054	0.648579	0.455071	0.410188	0.191606	0.183668	0.837223	0.891038	0.856164	0.366422	0.549261	0.401845	0.166976	0.242077	0.198464
ENSG00000155858	P83369	LSM11	0.671218	0.853708	0.818325	0.463597	0.673777	0.43831	0.262217	0.317723	0.176552	0.700007	0.850099	0.67274	0.297188	0.382858	0.357614	0.157288	0.0632477	0.143619
